# Supplementary material for: Crystal structure of 4-methyl-N-[2-(piperidin-1-yl)eth­yl]benzamide monohydrate
Source: Acta Crystallogr E Crystallogr Commun. 2015 Apr 30;71(Pt 5):o359–60. doi: 10.1107/S2056989015007653 (PMC4420061; doi:10.1107/S2056989015007653)
Supplement: Supplementary file 1 [file e-71-0o359-sup1.cif]

##############################################################################
#                                                                            #
# This CIF contains the data in a paper accepted for publication in          #
# Acta Crystallographica Section E. It conforms to the requirements of       #
# Notes for Authors for Acta Crystallographica Section E, and has been       #
# peer reviewed under the auspices of the IUCr Commission on Journals.       #
#                                                                            #
# Full details of the Crystallographic Information File format               #
# are given in the paper "The Crystallographic Information File (CIF):       #
# a New Standard Archive File for Crystallography" by S. R. Hall, F. H.      #
# Allen and I. D. Brown [Acta Cryst. (1991), A47, 655-685].                  #
#                                                                            #
# The current version of the core CIF dictionary is obtainable from          #
# ftp://ftp.iucr.org/pub/cif_core.dic.                                       #
#                                                                            #
# Software is freely available for graphical display of the structure(s)     #
# in this CIF. For information consult the CIF software page                 #
# http://www.iucr.org/resources/cif/software.                                #
#                                                                            #
# This file may be used for bona fide research purposes within the           #
# scientific community so long as proper attribution is given to the journal # 
# article from which it was obtained.                                        #
#                                                                            #
##############################################################################
data_I
_database_code_depnum_ccdc_archive 'CCDC 1054604'
_audit_creation_method     SHELXL-97
_chemical_name_systematic
;
4-Methyl-<i>N</i>-[2-(piperidin-1-yl)ethyl]benzamide monohydrate
;
_chemical_name_common     ?
_chemical_formula_moiety     'C15 H22 N2 O, H2 O'
_chemical_formula_sum     'C15 H24 N2 O2'
_chemical_formula_iupac     'C15 H22 N2 O, H2 O'
_chemical_formula_weight     264.36
_chemical_melting_point     ?
_space_group_crystal_system     monoclinic
_space_group_name_H-M_alt     'P 21/c'
_space_group_name_Hall     '-P 2ybc'
loop_
    _symmetry_equiv_pos_as_xyz
    'x, y, z'
    '-x, y+1/2, -z+1/2'
    '-x, -y, -z'
    'x, -y-1/2, z-1/2'
_cell_length_a     14.8504(17)
_cell_length_b     6.8243(6)
_cell_length_c     15.0070(18)
_cell_angle_alpha     90.00
_cell_angle_beta     98.653(4)
_cell_angle_gamma     90.00
_cell_volume     1503.6(3)
_cell_formula_units_Z     4
_cell_measurement_reflns_used     ?
_cell_measurement_theta_min     1.39
_cell_measurement_theta_max     28.32
_cell_measurement_temperature     293(2)
_exptl_crystal_description     block
_exptl_crystal_colour     colourless
_exptl_crystal_size_max     0.24
_exptl_crystal_size_mid     0.22
_exptl_crystal_size_min     0.22
_exptl_crystal_density_diffrn     1.168
_exptl_crystal_density_meas     ?
_exptl_crystal_density_method     'not measured'
_exptl_crystal_F_000     576
_exptl_absorpt_coefficient_mu     0.078
_exptl_absorpt_correction_type     multi-scan
_exptl_absorpt_process_details
;
(SADABS; Bruker, 2004)
;
_exptl_absorpt_correction_T_min     0.980
_exptl_absorpt_correction_T_max     0.986
_exptl_special_details
;
;
_diffrn_ambient_temperature     293(2)
_diffrn_radiation_type     MoK\a
_diffrn_radiation_wavelength     0.71073
_diffrn_radiation_source     'fine-focus sealed tube'
_diffrn_radiation_monochromator     graphite
_diffrn_measurement_device_type     'Bruker Kappa APEXII CCD'
_diffrn_measurement_method     '\w and \f scans'
_diffrn_detector_area_resol_mean     ?
_diffrn_reflns_number     25938
_diffrn_reflns_av_R_equivalents     0.0308
_diffrn_reflns_av_sigmaI/netI     0.0239
_diffrn_reflns_theta_min     1.39
_diffrn_reflns_theta_max     28.32
_diffrn_reflns_theta_full     28.32
_diffrn_measured_fraction_theta_max     0.987
_diffrn_measured_fraction_theta_full     0.987
_diffrn_reflns_limit_h_min     -19
_diffrn_reflns_limit_h_max     19
_diffrn_reflns_limit_k_min     -9
_diffrn_reflns_limit_k_max     9
_diffrn_reflns_limit_l_min     -19
_diffrn_reflns_limit_l_max     20
_diffrn_standards_number     0
_diffrn_standards_interval_count     .
_diffrn_standards_interval_time     .
_diffrn_standards_decay_%     ?
_refine_special_details
;
Refinement of <i>F</i>^2^ against ALL reflections. The weighted <i>R</i>-factor
<i>wR</i> and goodness of fit <i>S</i> are based on <i>F</i>^2^, conventional
<i>R</i>-factors <i>R</i> are based on <i>F</i>, with <i>F</i> set to zero for
negative <i>F</i>^2^. The threshold expression of <i>F</i>^2^ >
\s(<i>F</i>^2^) is used only for calculating <i>R</i>-factors(gt) <i>etc</i>.
and is not relevant to the choice of reflections for refinement.
<i>R</i>-factors based on <i>F</i>^2^ are statistically about twice as large
as those based on <i>F</i>, and <i>R</i>- factors based on ALL data will be
even larger.
;
_reflns_number_total     3735
_reflns_number_gt     2311
_reflns_threshold_expression     I>2\s(I)
_refine_ls_structure_factor_coef     Fsqd
_refine_ls_matrix_type     full
_refine_ls_R_factor_all     0.1014
_refine_ls_R_factor_gt     0.0557
_refine_ls_wR_factor_gt     0.1541
_refine_ls_wR_factor_ref     0.2028
_refine_ls_goodness_of_fit_ref     1.107
_refine_ls_restrained_S_all     1.107
_refine_ls_number_reflns     3688
_refine_ls_number_parameters     181
_refine_ls_number_restraints     3
_refine_ls_hydrogen_treatment     mixed
_refine_ls_weighting_scheme     calc
_refine_ls_weighting_details
         'calc w=1/[\s^2^(Fo^2^)+(0.0894P)^2^+0.5035P] where P=(Fo^2^+2Fc^2^)/3'
_atom_sites_solution_hydrogens     geom
_atom_sites_solution_primary     direct
_atom_sites_solution_secondary     difmap
_refine_ls_shift/su_max     0.000
_refine_ls_shift/su_mean     0.000
_refine_diff_density_max     0.342
_refine_diff_density_min     -0.219
_refine_ls_extinction_method     none
_refine_ls_extinction_coef     ?
loop_
    _atom_type_symbol
    _atom_type_description
    _atom_type_scat_dispersion_real
    _atom_type_scat_dispersion_imag
    _atom_type_scat_source
    'C' 'C' 0.0033 0.0016
                         'International Tables Vol C Tables 4.2.6.8 and 6.1.1.4'
    'H' 'H' 0.0000 0.0000
                         'International Tables Vol C Tables 4.2.6.8 and 6.1.1.4'
    'N' 'N' 0.0061 0.0033
                         'International Tables Vol C Tables 4.2.6.8 and 6.1.1.4'
    'O' 'O' 0.0106 0.0060
                         'International Tables Vol C Tables 4.2.6.8 and 6.1.1.4'
_computing_data_collection
;
APEX2 (Bruker, 2004)
;
_computing_cell_refinement
;
APEX2 and SAINT (Bruker, 2004)
;
_computing_data_reduction
;
SAINT and XPREP (Bruker, 2004)
;
_computing_structure_solution
;
SHELXS97 (Sheldrick, 2008)
;
_computing_structure_refinement
;
SHELXL97 (Sheldrick, 2008)
;
_computing_molecular_graphics
;
ORTEP-3 for Windows (Farrugia, 2012)
;
_computing_publication_material
;
SHELXL97 (Sheldrick, 2008)
;
loop_
    _atom_site_type_symbol
    _atom_site_label
    _atom_site_fract_x
    _atom_site_fract_y
    _atom_site_fract_z
    _atom_site_U_iso_or_equiv
    _atom_site_adp_type
    _atom_site_calc_flag
    _atom_site_refinement_flags
    _atom_site_occupancy
    _atom_site_symmetry_multiplicity
    _atom_site_disorder_assembly
    _atom_site_disorder_group
    C C1 0.38752(16) 0.4342(3) 0.07521(17) 0.0542(6) Uani d . 1 1 . .
    H H1A 0.3939 0.4274 0.0119 0.065 Uiso calc R 1 1 . .
    H H1B 0.4338 0.5227 0.1046 0.065 Uiso calc R 1 1 . .
    C C2 0.29416(17) 0.5141(4) 0.08428(19) 0.0636(7) Uani d . 1 1 . .
    H H2A 0.2896 0.5320 0.1476 0.076 Uiso calc R 1 1 . .
    H H2B 0.2861 0.6408 0.0549 0.076 Uiso calc R 1 1 . .
    C C3 0.22041(17) 0.3770(4) 0.04252(19) 0.0665(7) Uani d . 1 1 . .
    H H3A 0.1619 0.4229 0.0553 0.080 Uiso calc R 1 1 . .
    H H3B 0.2186 0.3751 -0.0224 0.080 Uiso calc R 1 1 . .
    C C4 0.23786(17) 0.1739(4) 0.0794(2) 0.0657(7) Uani d . 1 1 . .
    H H4A 0.2303 0.1724 0.1425 0.079 Uiso calc R 1 1 . .
    H H4B 0.1936 0.0845 0.0473 0.079 Uiso calc R 1 1 . .
    C C5 0.33188(17) 0.1055(4) 0.0704(2) 0.0635(7) Uani d . 1 1 . .
    H H5A 0.3415 -0.0241 0.0966 0.076 Uiso calc R 1 1 . .
    H H5B 0.3377 0.0961 0.0070 0.076 Uiso calc R 1 1 . .
    C C6 0.49185(15) 0.1599(4) 0.10743(17) 0.0541(6) Uani d . 1 1 . .
    H H6A 0.5052 0.1855 0.0472 0.065 Uiso calc R 1 1 . .
    H H6B 0.4909 0.0190 0.1156 0.065 Uiso calc R 1 1 . .
    C C7 0.56594(14) 0.2458(4) 0.17469(18) 0.0558(6) Uani d . 1 1 . .
    H H7A 0.5700 0.3857 0.1646 0.067 Uiso calc R 1 1 . .
    H H7B 0.5519 0.2259 0.2351 0.067 Uiso calc R 1 1 . .
    C C8 0.72909(13) 0.2522(3) 0.16379(13) 0.0409(5) Uani d . 1 1 . .
    C C9 0.81183(13) 0.1325(3) 0.15644(13) 0.0386(4) Uani d . 1 1 . .
    C C10 0.82043(14) -0.0617(3) 0.18282(15) 0.0471(5) Uani d . 1 1 . .
    H H10 0.7727 -0.1231 0.2054 0.057 Uiso calc R 1 1 . .
    C C11 0.89864(15) -0.1651(3) 0.17615(16) 0.0517(6) Uani d . 1 1 . .
    H H11 0.9028 -0.2954 0.1945 0.062 Uiso calc R 1 1 . .
    C C12 0.97060(14) -0.0808(4) 0.14315(14) 0.0500(5) Uani d . 1 1 . .
    C C13 0.96249(15) 0.1133(4) 0.11755(16) 0.0553(6) Uani d . 1 1 . .
    H H13 1.0104 0.1739 0.0949 0.066 Uiso calc R 1 1 . .
    C C14 0.88495(15) 0.2194(3) 0.12477(15) 0.0500(5) Uani d . 1 1 . .
    H H14 0.8818 0.3509 0.1082 0.060 Uiso calc R 1 1 . .
    C C15 1.05545(18) -0.1956(5) 0.1353(2) 0.0762(8) Uani d . 1 1 . .
    H H15A 1.0492 -0.3265 0.1571 0.114 Uiso calc R 1 1 . .
    H H15B 1.1069 -0.1334 0.1706 0.114 Uiso calc R 1 1 . .
    H H15C 1.0645 -0.2002 0.0734 0.114 Uiso calc R 1 1 . .
    N N1 0.40171(11) 0.2394(2) 0.11529(12) 0.0452(4) Uani d . 1 1 . .
    N N2 0.65238(11) 0.1538(3) 0.16645(13) 0.0497(5) Uani d . 1 1 . .
    H H2 0.6540 0.0281 0.1631 0.060 Uiso calc R 1 1 . .
    O O1 0.73327(11) 0.4323(2) 0.16610(13) 0.0613(5) Uani d . 1 1 . .
    O O1W 0.61401(11) -0.2569(2) 0.19557(13) 0.0553(5) Uani d D 1 1 . .
    H H1W 0.6502(18) -0.350(4) 0.189(2) 0.090(10) Uiso d D 1 1 . .
    H H2W 0.611(2) -0.259(5) 0.2514(13) 0.116(14) Uiso d D 1 1 . .
loop_
    _atom_site_aniso_label
    _atom_site_aniso_U_11
    _atom_site_aniso_U_22
    _atom_site_aniso_U_33
    _atom_site_aniso_U_12
    _atom_site_aniso_U_13
    _atom_site_aniso_U_23
    C1 0.0519(13) 0.0525(13) 0.0580(13) -0.0099(10) 0.0078(10) 0.0021(10)
    C2 0.0657(16) 0.0500(13) 0.0732(16) 0.0106(12) 0.0042(12) 0.0045(12)
    C3 0.0461(14) 0.0774(17) 0.0734(17) 0.0080(12) 0.0002(11) -0.0027(14)
    C4 0.0479(14) 0.0703(16) 0.0779(17) -0.0168(12) 0.0061(12) -0.0064(14)
    C5 0.0588(15) 0.0482(13) 0.0813(18) -0.0057(11) 0.0028(12) -0.0127(12)
    C6 0.0449(12) 0.0551(13) 0.0632(14) 0.0039(10) 0.0108(10) -0.0128(11)
    C7 0.0366(11) 0.0558(13) 0.0760(16) 0.0008(10) 0.0114(10) -0.0201(12)
    C8 0.0398(11) 0.0414(10) 0.0423(10) 0.0025(8) 0.0088(8) 0.0009(8)
    C9 0.0353(10) 0.0412(10) 0.0400(10) -0.0013(8) 0.0078(8) -0.0015(8)
    C10 0.0385(11) 0.0454(11) 0.0584(13) -0.0032(9) 0.0107(9) 0.0045(9)
    C11 0.0467(12) 0.0446(12) 0.0631(14) 0.0061(10) 0.0059(10) 0.0037(10)
    C12 0.0396(11) 0.0662(14) 0.0441(11) 0.0117(10) 0.0060(9) 0.0054(10)
    C13 0.0383(11) 0.0726(15) 0.0579(13) 0.0011(10) 0.0164(9) 0.0152(11)
    C14 0.0462(12) 0.0475(11) 0.0581(13) -0.0004(10) 0.0140(10) 0.0111(10)
    C15 0.0564(16) 0.103(2) 0.0723(17) 0.0339(15) 0.0197(13) 0.0177(16)
    N1 0.0375(9) 0.0439(9) 0.0546(10) 0.0010(7) 0.0085(7) -0.0041(8)
    N2 0.0355(9) 0.0418(9) 0.0729(12) 0.0023(7) 0.0118(8) -0.0075(9)
    O1 0.0545(10) 0.0403(8) 0.0941(13) 0.0015(7) 0.0270(9) -0.0002(8)
    O1W 0.0542(10) 0.0416(9) 0.0731(13) 0.0003(7) 0.0194(8) -0.0004(8)
_geom_special_details
;
All e.s.d.'s (except the e.s.d. in the dihedral angle between two l.s. planes)
are estimated using the full covariance matrix. The cell e.s.d.'s are taken
into account individually in the estimation of e.s.d.'s in distances, angles
and torsion angles; correlations between e.s.d.'s in cell parameters are only
used when they are defined by crystal symmetry. An approximate (isotropic)
treatment of cell e.s.d.'s is used for estimating e.s.d.'s involving l.s.
planes.
;
loop_
    _geom_bond_atom_site_label_1
    _geom_bond_atom_site_label_2
    _geom_bond_site_symmetry_2
    _geom_bond_distance
    _geom_bond_publ_flag
    C1 N1 . 1.461(3) ?
    C1 C2 . 1.515(3) ?
    C1 H1A . 0.9700 ?
    C1 H1B . 0.9700 ?
    C2 C3 . 1.504(4) ?
    C2 H2A . 0.9700 ?
    C2 H2B . 0.9700 ?
    C3 C4 . 1.501(4) ?
    C3 H3A . 0.9700 ?
    C3 H3B . 0.9700 ?
    C4 C5 . 1.498(3) ?
    C4 H4A . 0.9700 ?
    C4 H4B . 0.9700 ?
    C5 N1 . 1.468(3) ?
    C5 H5A . 0.9700 ?
    C5 H5B . 0.9700 ?
    C6 N1 . 1.465(3) ?
    C6 C7 . 1.496(3) ?
    C6 H6A . 0.9700 ?
    C6 H6B . 0.9700 ?
    C7 N2 . 1.451(3) ?
    C7 H7A . 0.9700 ?
    C7 H7B . 0.9700 ?
    C8 O1 . 1.231(2) ?
    C8 N2 . 1.328(3) ?
    C8 C9 . 1.493(3) ?
    C9 C14 . 1.383(3) ?
    C9 C10 . 1.383(3) ?
    C10 C11 . 1.376(3) ?
    C10 H10 . 0.9300 ?
    C11 C12 . 1.370(3) ?
    C11 H11 . 0.9300 ?
    C12 C13 . 1.379(3) ?
    C12 C15 . 1.503(3) ?
    C13 C14 . 1.378(3) ?
    C13 H13 . 0.9300 ?
    C14 H14 . 0.9300 ?
    C15 H15A . 0.9600 ?
    C15 H15B . 0.9600 ?
    C15 H15C . 0.9600 ?
    N2 H2 . 0.8600 ?
    O1W H1W . 0.849(17) ?
    O1W H2W . 0.845(18) ?
loop_
    _geom_angle_atom_site_label_1
    _geom_angle_atom_site_label_2
    _geom_angle_atom_site_label_3
    _geom_angle_site_symmetry_1
    _geom_angle_site_symmetry_3
    _geom_angle
    _geom_angle_publ_flag
    N1 C1 C2 . . 111.57(19) ?
    N1 C1 H1A . . 109.3 ?
    C2 C1 H1A . . 109.3 ?
    N1 C1 H1B . . 109.3 ?
    C2 C1 H1B . . 109.3 ?
    H1A C1 H1B . . 108.0 ?
    C3 C2 C1 . . 111.0(2) ?
    C3 C2 H2A . . 109.4 ?
    C1 C2 H2A . . 109.4 ?
    C3 C2 H2B . . 109.4 ?
    C1 C2 H2B . . 109.4 ?
    H2A C2 H2B . . 108.0 ?
    C4 C3 C2 . . 110.3(2) ?
    C4 C3 H3A . . 109.6 ?
    C2 C3 H3A . . 109.6 ?
    C4 C3 H3B . . 109.6 ?
    C2 C3 H3B . . 109.6 ?
    H3A C3 H3B . . 108.1 ?
    C5 C4 C3 . . 111.5(2) ?
    C5 C4 H4A . . 109.3 ?
    C3 C4 H4A . . 109.3 ?
    C5 C4 H4B . . 109.3 ?
    C3 C4 H4B . . 109.3 ?
    H4A C4 H4B . . 108.0 ?
    N1 C5 C4 . . 111.6(2) ?
    N1 C5 H5A . . 109.3 ?
    C4 C5 H5A . . 109.3 ?
    N1 C5 H5B . . 109.3 ?
    C4 C5 H5B . . 109.3 ?
    H5A C5 H5B . . 108.0 ?
    N1 C6 C7 . . 112.87(18) ?
    N1 C6 H6A . . 109.0 ?
    C7 C6 H6A . . 109.0 ?
    N1 C6 H6B . . 109.0 ?
    C7 C6 H6B . . 109.0 ?
    H6A C6 H6B . . 107.8 ?
    N2 C7 C6 . . 110.08(18) ?
    N2 C7 H7A . . 109.6 ?
    C6 C7 H7A . . 109.6 ?
    N2 C7 H7B . . 109.6 ?
    C6 C7 H7B . . 109.6 ?
    H7A C7 H7B . . 108.2 ?
    O1 C8 N2 . . 122.92(18) ?
    O1 C8 C9 . . 120.65(18) ?
    N2 C8 C9 . . 116.43(17) ?
    C14 C9 C10 . . 117.78(18) ?
    C14 C9 C8 . . 119.21(18) ?
    C10 C9 C8 . . 122.98(17) ?
    C11 C10 C9 . . 120.89(19) ?
    C11 C10 H10 . . 119.6 ?
    C9 C10 H10 . . 119.6 ?
    C12 C11 C10 . . 121.6(2) ?
    C12 C11 H11 . . 119.2 ?
    C10 C11 H11 . . 119.2 ?
    C11 C12 C13 . . 117.63(19) ?
    C11 C12 C15 . . 121.2(2) ?
    C13 C12 C15 . . 121.2(2) ?
    C14 C13 C12 . . 121.4(2) ?
    C14 C13 H13 . . 119.3 ?
    C12 C13 H13 . . 119.3 ?
    C13 C14 C9 . . 120.7(2) ?
    C13 C14 H14 . . 119.7 ?
    C9 C14 H14 . . 119.7 ?
    C12 C15 H15A . . 109.5 ?
    C12 C15 H15B . . 109.5 ?
    H15A C15 H15B . . 109.5 ?
    C12 C15 H15C . . 109.5 ?
    H15A C15 H15C . . 109.5 ?
    H15B C15 H15C . . 109.5 ?
    C1 N1 C6 . . 112.36(18) ?
    C1 N1 C5 . . 109.23(18) ?
    C6 N1 C5 . . 108.86(17) ?
    C8 N2 C7 . . 123.92(18) ?
    C8 N2 H2 . . 118.0 ?
    C7 N2 H2 . . 118.0 ?
    H1W O1W H2W . . 103(2) ?
loop_
    _geom_torsion_atom_site_label_1
    _geom_torsion_atom_site_label_2
    _geom_torsion_atom_site_label_3
    _geom_torsion_atom_site_label_4
    _geom_torsion_site_symmetry_1
    _geom_torsion_site_symmetry_2
    _geom_torsion_site_symmetry_3
    _geom_torsion_site_symmetry_4
    _geom_torsion
    _geom_torsion_publ_flag
    N1 C1 C2 C3 . . . . -56.8(3) ?
    C1 C2 C3 C4 . . . . 52.5(3) ?
    C2 C3 C4 C5 . . . . -53.0(3) ?
    C3 C4 C5 N1 . . . . 57.1(3) ?
    N1 C6 C7 N2 . . . . 177.01(19) ?
    O1 C8 C9 C14 . . . . -19.8(3) ?
    N2 C8 C9 C14 . . . . 159.4(2) ?
    O1 C8 C9 C10 . . . . 157.9(2) ?
    N2 C8 C9 C10 . . . . -22.9(3) ?
    C14 C9 C10 C11 . . . . -1.1(3) ?
    C8 C9 C10 C11 . . . . -178.91(19) ?
    C9 C10 C11 C12 . . . . -0.1(3) ?
    C10 C11 C12 C13 . . . . 0.7(3) ?
    C10 C11 C12 C15 . . . . -179.4(2) ?
    C11 C12 C13 C14 . . . . 0.0(3) ?
    C15 C12 C13 C14 . . . . -179.8(2) ?
    C12 C13 C14 C9 . . . . -1.3(4) ?
    C10 C9 C14 C13 . . . . 1.8(3) ?
    C8 C9 C14 C13 . . . . 179.7(2) ?
    C2 C1 N1 C6 . . . . -179.81(19) ?
    C2 C1 N1 C5 . . . . 59.3(3) ?
    C7 C6 N1 C1 . . . . 77.8(3) ?
    C7 C6 N1 C5 . . . . -161.1(2) ?
    C4 C5 N1 C1 . . . . -59.5(3) ?
    C4 C5 N1 C6 . . . . 177.5(2) ?
    O1 C8 N2 C7 . . . . -1.7(3) ?
    C9 C8 N2 C7 . . . . 179.16(19) ?
    C6 C7 N2 C8 . . . . 133.2(2) ?
loop_
    _geom_hbond_atom_site_label_D
    _geom_hbond_atom_site_label_H
    _geom_hbond_atom_site_label_A
    _geom_hbond_site_symmetry_A
    _geom_hbond_distance_DH
    _geom_hbond_distance_HA
    _geom_hbond_distance_DA
    _geom_hbond_angle_DHA
    _geom_hbond_publ_flag
    O1W H1W O1 1_545 0.849(17) 1.992(17) 2.840(2) 177(3) yes
    O1W H2W N1 2_645 0.845(18) 2.039(18) 2.883(3) 177(3) yes
    N2 H2 O1W . 0.86 2.11 2.906(2) 153 yes
    C7 H7A O1W 1_565 0.97 2.55 3.472(3) 159 yes
    C7 H7A O1 . 0.97 2.44 2.812(3) 102 no
    C10 H10 O1W . 0.93 2.51 3.374(3) 154 yes
_iucr_refine_instructions_details
;
TITL BKR4 in P2(1)/c
CELL  0.71073  14.8504   6.8243  15.0070   90.000   98.653   90.000
ZERR     4.00   0.0017   0.0006   0.0018    0.000    0.004    0.000
LATT   1
SYMM  - X, 1/2 + Y, 1/2 - Z
SFAC  C    H    N    O
UNIT  60   96   8    8
EQIV $1 X, 1+Y, Z
EQIV $2 1-X, -1/2+Y, 1/2-Z
EQIV $3 X, -1+Y, Z
HTAB O1W  O1_$3
HTAB O1W  N1_$2
HTAB C7 O1W_$1
HTAB N2 O1W
HTAB C7 O1
HTAB C10 O1W
DFIX 0.82 0.02 O1W H1W O1W H2W
DANG 1.34 0.02 H1W H2W
SIZE     0.10   0.15   0.20
ACTA
BOND $H
CONF
MERG   2
FMAP   2
PLAN   10
L.S.  15
WGHT    0.089400    0.503500
FVAR       0.15736
C1    1    0.387519    0.434181    0.075212    11.00000    0.05190    0.05254 =
         0.05805    0.00205    0.00777   -0.00987
AFIX  23
H1A   2    0.393892    0.427411    0.011899    11.00000   -1.20000
H1B   2    0.433814    0.522682    0.104619    11.00000   -1.20000
AFIX   0
C2    1    0.294162    0.514060    0.084283    11.00000    0.06573    0.04995 =
         0.07315    0.00452    0.00420    0.01065
AFIX  23
H2A   2    0.289612    0.531992    0.147571    11.00000   -1.20000
H2B   2    0.286060    0.640842    0.054949    11.00000   -1.20000
AFIX   0
C3    1    0.220414    0.376994    0.042524    11.00000    0.04609    0.07743 =
         0.07337   -0.00266    0.00025    0.00799
AFIX  23
H3A   2    0.161853    0.422869    0.055266    11.00000   -1.20000
H3B   2    0.218557    0.375123   -0.022357    11.00000   -1.20000
AFIX   0
C4    1    0.237858    0.173865    0.079424    11.00000    0.04786    0.07033 =
         0.07792   -0.00645    0.00608   -0.01677
AFIX  23
H4A   2    0.230328    0.172369    0.142514    11.00000   -1.20000
H4B   2    0.193565    0.084512    0.047349    11.00000   -1.20000
AFIX   0
C5    1    0.331882    0.105475    0.070392    11.00000    0.05875    0.04816 =
         0.08127   -0.01266    0.00277   -0.00567
AFIX  23
H5A   2    0.341543   -0.024150    0.096608    11.00000   -1.20000
H5B   2    0.337662    0.096129    0.007004    11.00000   -1.20000
AFIX   0
C6    1    0.491846    0.159949    0.107426    11.00000    0.04485    0.05511 =
         0.06322   -0.01277    0.01085    0.00388
AFIX  23
H6A   2    0.505189    0.185488    0.047183    11.00000   -1.20000
H6B   2    0.490899    0.019019    0.115646    11.00000   -1.20000
AFIX   0
C7    1    0.565937    0.245821    0.174688    11.00000    0.03665    0.05580 =
         0.07601   -0.02010    0.01143    0.00085
AFIX  23
H7A   2    0.569970    0.385717    0.164552    11.00000   -1.20000
H7B   2    0.551911    0.225890    0.235109    11.00000   -1.20000
AFIX   0
C8    1    0.729093    0.252152    0.163794    11.00000    0.03981    0.04143 =
         0.04225    0.00092    0.00879    0.00248
C9    1    0.811834    0.132460    0.156439    11.00000    0.03527    0.04118 =
         0.04002   -0.00154    0.00784   -0.00129
C10   1    0.820426   -0.061651    0.182817    11.00000    0.03853    0.04540 =
         0.05841    0.00454    0.01075   -0.00323
AFIX  43
H10   2    0.772691   -0.123069    0.205366    11.00000   -1.20000
AFIX   0
C11   1    0.898638   -0.165111    0.176147    11.00000    0.04672    0.04464 =
         0.06308    0.00372    0.00589    0.00613
AFIX  43
H11   2    0.902770   -0.295405    0.194468    11.00000   -1.20000
AFIX   0
C12   1    0.970603   -0.080760    0.143150    11.00000    0.03964    0.06625 =
         0.04412    0.00541    0.00602    0.01165
C13   1    0.962486    0.113335    0.117551    11.00000    0.03828    0.07257 =
         0.05787    0.01520    0.01641    0.00115
AFIX  43
H13   2    1.010384    0.173923    0.094923    11.00000   -1.20000
AFIX   0
C14   1    0.884954    0.219446    0.124772    11.00000    0.04624    0.04747 =
         0.05811    0.01112    0.01403   -0.00037
AFIX  43
H14   2    0.881773    0.350857    0.108183    11.00000   -1.20000
AFIX   0
C15   1    1.055446   -0.195585    0.135338    11.00000    0.05638    0.10286 =
         0.07232    0.01768    0.01971    0.03387
AFIX 137
H15A  2    1.049186   -0.326451    0.157061    11.00000   -1.50000
H15B  2    1.106873   -0.133448    0.170609    11.00000   -1.50000
H15C  2    1.064462   -0.200187    0.073356    11.00000   -1.50000
AFIX   0
N1    3    0.401706    0.239416    0.115295    11.00000    0.03747    0.04391 =
         0.05462   -0.00413    0.00853    0.00096
N2    3    0.652380    0.153843    0.166451    11.00000    0.03546    0.04179 =
         0.07290   -0.00753    0.01184    0.00235
AFIX  43
H2    2    0.654034    0.028123    0.163089    11.00000   -1.20000
AFIX   0
O1    4    0.733270    0.432289    0.166102    11.00000    0.05447    0.04027 =
         0.09409   -0.00019    0.02695    0.00152
O1W   4    0.614008   -0.256904    0.195569    11.00000    0.05418    0.04164 =
         0.07308   -0.00037    0.01942    0.00033
H1W   2    0.650233   -0.350333    0.189045    11.00000    0.09044
H2W   2    0.611226   -0.258586    0.251384    11.00000    0.11590
HKLF 4
REM  BKR4 in P2(1)/c
REM R1 =  0.0557 for   2311 Fo > 4sig(Fo)  and  0.1014 for all   3688 data
REM    181 parameters refined using      3 restraints
END
WGHT      0.0870      0.4954
REM Highest difference peak  0.342,  deepest hole -0.219,  1-sigma level  0.048
Q1    1   0.5076  0.3040  0.1017  11.00000  0.05    0.34
Q2    1   1.0099 -0.1296  0.1384  11.00000  0.05    0.21
Q3    1   0.8785 -0.0736  0.2027  11.00000  0.05    0.21
Q4    1   0.7754  0.1808  0.1697  11.00000  0.05    0.21
Q5    1   1.0981 -0.1174  0.0959  11.00000  0.05    0.20
Q6    1   0.9336  0.1899  0.1435  11.00000  0.05    0.19
Q7    1   1.0228 -0.2909  0.0954  11.00000  0.05    0.19
Q8    1   0.9592 -0.0061  0.1206  11.00000  0.05    0.18
Q9    1   0.4159  0.3414  0.1208  11.00000  0.05    0.18
Q10   1   0.9298 -0.1358  0.1343  11.00000  0.05    0.17
;
data_New_Global_Publ_Block
_journal_date_recd_electronic     2015-03-25
_journal_date_accepted     2015-04-18
_journal_name_full     'Acta Crystallographica, Section E'
_journal_year     2015
_journal_volume     71
_journal_issue      5
_journal_page_first     o359
_journal_page_last     o360
_journal_paper_category     HO
_journal_paper_doi     10.1107/S2056989015007653
_journal_coeditor_code     ZS2330
_publ_contact_author_name     'G. Usha'
_publ_contact_author_address
;
PG and Research Department of Physics
Queen Mary's College
Chennai-4
Tamilnadu
India
;
_publ_contact_author_email     'guqmc@yahoo.com'
_publ_contact_author_fax     ?
_publ_contact_author_phone     '9150761514'
_publ_section_title
;
Crystal structure of 4-methyl-<i>N</i>-[2-(piperidin-1-yl)ethyl]benzamide
monohydrate
;
loop_
    _publ_author_name
    _publ_author_address
    'Revathi, B. K.'
;
PG and Research Department of Physics
Queen Mary's College
Chennai-4
Tamilnadu
India
;
    'Reuben Jonathan, D.'
;
Department of Chemistry
Madras Christian College,
Chennai-59
India.
;
    'Sathya, S.'
;
PG and Research Department of Physics
Queen Mary's College
Chennai-4
Tamilnadu
India
;
    'Prathebha, K.'
;
PG and Research Department of Physics
Queen Mary's College
Chennai-4
Tamilnadu
India
;
    'Usha, G.'
;
PG and Research Department of Physics
Queen Mary's College
Chennai-4
Tamilnadu
India
;
