# Supplementary material for: Crystal structure of 4-methyl-N-[2-(piperidin-1-yl)eth­yl]benzamide monohydrate
Source: Acta Crystallogr E Crystallogr Commun. 2015 Apr 30;71(Pt 5):o359–60. doi: 10.1107/S2056989015007653 (PMC4420061; doi:10.1107/S2056989015007653)
Supplement: Supplementary file 2 [file e-71-0o359-Isup2.hkl]

#
# h,k,l, Fc-squared, Fo-squared, sigma(Fo-squared) and status flag
#
data_I
_shelx_title ' BKR4 in P2(1)/c'
_shelx_refln_list_code          4
_shelx_F_calc_maximum      203.74
_exptl_crystal_F_000       576.00
_reflns_d_resolution_high  0.7491
 
loop_
 _symmetry_equiv_pos_as_xyz
 'x, y, z'
 '-x, y+1/2, -z+1/2'
 '-x, -y, -z'
 'x, -y-1/2, z-1/2'
 
_cell_length_a    14.8504
_cell_length_b     6.8243
_cell_length_c    15.0070
_cell_angle_alpha  90.000
_cell_angle_beta   98.653
_cell_angle_gamma  90.000
 
_shelx_F_squared_multiplier     1.000
 
loop_
 _refln_index_h
 _refln_index_k
 _refln_index_l
 _refln_F_squared_calc
 _refln_F_squared_meas
 _refln_F_squared_sigma
 _refln_observed_status
   1   0   0      859.78       -0.28      0.28 o
   2   0   0     1672.25     1644.88     11.78 o
   3   0   0     2717.88     2725.54     19.41 o
   4   0   0        6.23        7.99      0.73 o
   5   0   0      810.20      863.01      7.68 o
   6   0   0      922.64      946.87      8.55 o
   7   0   0      360.81      378.01      4.47 o
   8   0   0      320.26      338.96      4.14 o
   9   0   0      499.88      468.66      7.49 o
  10   0   0      108.45      109.77      4.40 o
  11   0   0        3.82        5.71      1.99 o
  12   0   0        6.57        4.96      3.49 o
  13   0   0      581.63      575.52     11.77 o
  14   0   0      205.26      209.07      7.34 o
  15   0   0       12.38       15.58      3.02 o
  16   0   0        9.07        5.99      4.10 o
  17   0   0        4.50        8.88      4.70 o
  18   0   0       62.55       70.88      7.96 o
  19   0   0       48.79       50.75      7.08 o
   1   1   0      191.26      185.95      1.35 o
   2   1   0     1965.66     2031.77      9.65 o
   3   1   0       69.14       74.34      0.98 o
   4   1   0     2206.76     2269.09     11.91 o
   5   1   0      756.61      724.89      4.77 o
   6   1   0     2337.15     2489.48     13.53 o
   7   1   0     1553.38     1759.67      9.98 o
   8   1   0       62.59       57.54      1.52 o
   9   1   0       36.43       35.63      1.46 o
  10   1   0        4.46        4.62      1.05 o
  11   1   0      464.66      437.37      6.01 o
  12   1   0      971.17      942.23     11.05 o
  13   1   0      393.17      407.43     10.23 o
  14   1   0      202.36      213.55      5.24 o
  15   1   0        2.41        3.72      2.53 o
  16   1   0        6.44       10.83      2.75 o
  17   1   0       13.92       26.22      5.60 o
  18   1   0        4.40        5.00      3.25 o
  19   1   0        0.07        5.28      4.13 o
   0   2   0     4293.31     4235.53     27.67 o
   1   2   0      471.50      489.83      2.61 o
   2   2   0     1998.95     2162.88     11.04 o
   3   2   0      134.14      140.01      1.36 o
   4   2   0     1451.61     1525.13      8.13 o
   5   2   0      135.09      136.19      1.73 o
   6   2   0     1679.66     1867.45     10.60 o
   7   2   0       65.29       63.09      2.05 o
   8   2   0      287.67      322.88      3.77 o
   9   2   0       21.38       21.31      1.41 o
  10   2   0       24.40       27.05      2.05 o
  11   2   0       78.89       87.13      3.57 o
  12   2   0        0.48        0.75      1.76 o
  13   2   0       13.61        7.26      2.43 o
  14   2   0        0.08       -1.91      1.91 o
  15   2   0        3.06       -2.19      2.19 o
  16   2   0        1.33       -1.91      3.38 o
  17   2   0        0.37       -2.64      2.64 o
  18   2   0       36.69       41.42      4.90 o
  19   2   0        2.10       16.56      8.48 o
   1   3   0       41.63       33.05      0.85 o
   2   3   0      754.69      844.67      4.45 o
   3   3   0        0.68        0.08      0.27 o
   4   3   0        4.20        2.02      0.44 o
   5   3   0        8.70        8.61      0.62 o
   6   3   0       82.03       81.99      1.42 o
   7   3   0      463.78      467.58      4.50 o
   8   3   0      160.38      170.51      2.79 o
   9   3   0        3.23        4.15      1.15 o
  10   3   0      162.70      161.20      3.27 o
  11   3   0       26.14       24.57      2.19 o
  12   3   0       67.54       63.03      3.20 o
  13   3   0        3.77       -0.86      2.06 o
  14   3   0        4.75        0.40      2.27 o
  15   3   0        0.21       -2.00      2.38 o
  16   3   0        7.04        5.86      3.09 o
  17   3   0        0.07       -0.74      2.82 o
  18   3   0        6.96        6.90      3.81 o
   0   4   0        3.10        7.20      0.62 o
   1   4   0      756.70      811.92      4.43 o
   2   4   0       57.18       62.60      0.94 o
   3   4   0       63.45       66.51      1.01 o
   4   4   0      290.03      294.49      2.39 o
   5   4   0       11.70       12.06      0.72 o
   6   4   0      721.20      708.68      5.17 o
   7   4   0      835.00      782.75      5.75 o
   8   4   0       49.37       51.78      2.46 o
   9   4   0      196.23      193.97      3.25 o
  10   4   0       73.59       66.47      2.37 o
  11   4   0        6.88        6.80      1.90 o
  12   4   0       35.09       41.98      3.27 o
  13   4   0       32.67       28.76      3.09 o
  14   4   0        2.30       -1.57      4.14 o
  15   4   0        8.14        7.35      3.84 o
  16   4   0        6.88        7.36      4.03 o
  17   4   0        0.20       -0.18      3.88 o
   1   5   0        0.77        0.69      0.32 o
   2   5   0      187.51      172.48      1.44 o
   3   5   0      563.38      564.66      3.58 o
   4   5   0      138.67      144.78      1.95 o
   5   5   0      671.81      642.27      4.84 o
   6   5   0     1108.43     1072.89      8.91 o
   7   5   0       65.24       62.68      1.91 o
   8   5   0       52.12       50.77      1.98 o
   9   5   0       14.85       12.20      1.99 o
  10   5   0       41.12       38.67      3.20 o
  11   5   0       29.16       25.23      3.68 o
  12   5   0       18.07       12.68      3.56 o
  13   5   0       17.14       26.13      8.06 o
  14   5   0        0.09       -2.55      3.23 o
  15   5   0        8.91       12.21      4.22 o
  16   5   0        7.23       16.79      4.78 o
   0   6   0      241.49      204.07      4.07 o
   1   6   0       48.49       38.15      1.54 o
   2   6   0        0.74        0.36      0.66 o
   3   6   0       69.87       67.96      1.36 o
   4   6   0       18.34       18.71      1.19 o
   5   6   0      267.91      285.35      6.26 o
   6   6   0       97.12      103.69      4.01 o
   7   6   0      159.33      161.40      4.36 o
   8   6   0        2.97        9.42      3.65 o
   9   6   0      103.08      108.20     11.03 o
  10   6   0        0.09        1.16      2.83 o
  11   6   0        0.25       -0.79      2.77 o
  12   6   0        6.69        5.74      3.44 o
  13   6   0        2.13        4.88      3.82 o
  14   6   0       36.84       48.07      6.66 o
   1   7   0        1.77        4.30      1.12 o
   2   7   0      137.23      132.38      5.30 o
   3   7   0       11.28        7.35      1.56 o
   4   7   0       13.19       16.28      2.01 o
   5   7   0       44.25       44.91      2.49 o
   6   7   0       34.40       36.20      2.70 o
   7   7   0        0.19        0.15      1.96 o
   8   7   0        0.26       -0.27      1.89 o
   9   7   0        0.97        1.46      2.27 o
  10   7   0        1.55       -2.07      2.52 o
  11   7   0        0.07        1.44      2.68 o
  12   7   0       49.72       56.18      5.30 o
   0   8   0       23.72       20.28      5.12 o
   1   8   0       24.64       18.64      3.61 o
   2   8   0        0.16        3.71      3.01 o
   3   8   0        7.35        7.16      3.24 o
   4   8   0        4.61        0.81      4.28 o
   5   8   0        7.24        9.06      5.86 o
   6   8   0        1.25       -1.10      4.54 o
   7   8   0        2.09        4.01      4.26 o
   8   8   0        6.23        2.55      3.46 o
   9   8   0        0.22        8.08      7.27 o
   1   9   0        6.55        6.49      3.96 o
   2   9   0        0.70       -1.62      6.87 o
 -19   1   1        0.39        9.62      3.93 o
 -18   1   1       37.97       41.05      4.73 o
 -17   1   1        4.67        3.69      3.81 o
 -16   1   1       30.39       27.03      3.20 o
 -15   1   1        0.49        0.04      2.01 o
 -14   1   1      134.64      140.91      4.22 o
 -13   1   1      227.07      232.29      4.92 o
 -12   1   1        1.30        7.71      1.89 o
 -11   1   1      249.29      224.92      5.27 o
 -10   1   1      187.48      180.74      4.37 o
  -9   1   1      278.03      271.77      3.81 o
  -8   1   1      148.15      162.01      2.54 o
  -7   1   1     2778.30     3114.96     15.55 o
  -6   1   1      115.17       95.33      1.44 o
  -5   1   1      329.54      383.95      2.70 o
  -4   1   1       54.69       43.55      0.76 o
  -3   1   1      815.89      867.18      4.24 o
  -2   1   1      455.03      410.15      3.52 o
  -1   1   1        5.54       18.35      0.48 o
   0   1   1      738.29      644.43      4.20 o
   1   1   1     4305.95     4447.56     22.36 o
   2   1   1     4320.15     4294.05     22.73 o
   3   1   1      559.29      602.10      3.99 o
   4   1   1       66.19       85.78      1.34 o
   5   1   1      438.35      395.79      3.01 o
   6   1   1     3886.42     4077.27     20.71 o
   7   1   1        9.70        8.94      0.72 o
   8   1   1       15.13       12.57      0.96 o
   9   1   1        6.18        6.26      1.00 o
  10   1   1       29.39       27.64      1.87 o
  11   1   1       63.71       71.81      3.79 o
  12   1   1      342.47      341.27      5.98 o
  13   1   1       90.99      109.63      6.95 o
  14   1   1        7.92       10.87      2.74 o
  15   1   1       21.17       19.36      2.96 o
  16   1   1       16.02       15.69      2.94 o
  17   1   1        0.07       -1.99      3.40 o
  18   1   1        0.24        1.00      3.12 o
  19   1   1       25.36       38.47      4.82 o
 -19   2   1       21.72       31.58      4.68 o
 -18   2   1        0.40        7.58      3.68 o
 -17   2   1        0.00       -2.47      2.47 o
 -16   2   1        1.54        0.10      2.29 o
 -15   2   1        0.27       -2.35      2.35 o
 -14   2   1        3.62        3.62      2.02 o
 -13   2   1      255.85      218.61      5.28 o
 -12   2   1        0.02       -1.54      1.54 o
 -11   2   1        3.16        2.67      1.57 o
 -10   2   1       13.46       18.83      1.16 o
  -9   2   1       23.88       21.26      0.92 o
  -8   2   1       13.78       17.12      1.00 o
  -7   2   1      307.61      360.11      3.45 o
  -6   2   1     3905.35     4057.33     19.64 o
  -5   2   1       19.31       17.58      0.69 o
  -4   2   1      408.85      461.72      2.85 o
  -3   2   1      959.36      992.31      4.97 o
  -2   2   1      135.27      145.61      1.35 o
  -1   2   1     1439.93     1414.01      6.58 o
   0   2   1       94.92       78.82      1.12 o
   1   2   1      941.97      859.08      5.60 o
   2   2   1       68.51       87.21      1.10 o
   3   2   1      125.49      132.38      1.36 o
   4   2   1       83.34       91.67      1.29 o
   5   2   1      113.12      134.13      1.76 o
   6   2   1        4.65        7.85      0.84 o
   7   2   1      288.28      292.15      3.97 o
   8   2   1        0.00       -0.78      0.86 o
   9   2   1      125.57      125.31      2.75 o
  10   2   1        8.29        7.23      1.88 o
  11   2   1      115.34      112.85      4.35 o
  12   2   1       16.07       15.48      2.26 o
  13   2   1       25.44       24.52      2.98 o
  14   2   1       14.66        5.86      2.30 o
  15   2   1        1.51       -1.99      2.34 o
  16   2   1        1.52       -0.04      2.40 o
  17   2   1       25.27       27.59      3.63 o
  18   2   1        8.25       12.35      3.94 o
 -18   3   1        1.77       -0.23      3.27 o
 -17   3   1       27.05       27.21      3.79 o
 -16   3   1        6.08        6.61      2.68 o
 -15   3   1       11.45        8.00      2.69 o
 -14   3   1        0.39       -2.00      2.00 o
 -13   3   1       40.27       36.60      2.86 o
 -12   3   1      141.95      114.58      3.99 o
 -11   3   1        4.76        2.74      1.53 o
 -10   3   1       10.87       12.45      1.41 o
  -9   3   1       44.57       35.59      1.65 o
  -8   3   1      237.58      240.54      3.37 o
  -7   3   1       28.10       25.48      1.32 o
  -6   3   1        2.25       -0.14      0.54 o
  -5   3   1       36.21       32.96      0.89 o
  -4   3   1        0.12        2.14      0.40 o
  -3   3   1       17.56       23.35      0.61 o
  -2   3   1       87.61      122.05      1.09 o
  -1   3   1      114.69      136.19      1.92 o
   0   3   1     3351.58     3395.65     28.05 o
   1   3   1        8.14       15.81      0.72 o
   2   3   1      126.57      106.93      1.18 o
   3   3   1      202.75      221.04      1.82 o
   4   3   1       54.77       46.24      0.99 o
   5   3   1      673.28      717.92      4.57 o
   6   3   1        0.52        0.21      0.57 o
   7   3   1       41.40       40.16      1.55 o
   8   3   1       42.59       52.58      1.86 o
   9   3   1        8.00        5.59      1.17 o
  10   3   1       26.09       26.29      1.83 o
  11   3   1        4.06       -1.82      1.82 o
  12   3   1      238.12      229.77      6.07 o
  13   3   1       18.72        8.89      2.61 o
  14   3   1       30.40       21.99      2.95 o
  15   3   1        2.88        2.88      2.42 o
  16   3   1        1.41       -2.37      2.37 o
  17   3   1        0.55       -2.62      2.62 o
  18   3   1        0.01       -0.12      4.32 o
 -17   4   1        0.05       -3.72      3.72 o
 -16   4   1        1.54        1.88      5.55 o
 -15   4   1        0.19        2.73      3.48 o
 -14   4   1       58.60       57.68      4.90 o
 -13   4   1       56.79       49.50      3.22 o
 -12   4   1      143.53      130.77      4.26 o
 -11   4   1        0.74       -1.00      1.54 o
 -10   4   1        1.07       -1.17      1.17 o
  -9   4   1       59.05       64.80      2.12 o
  -8   4   1      136.70      129.27      2.56 o
  -7   4   1      219.85      207.12      2.76 o
  -6   4   1        1.97        3.92      0.78 o
  -5   4   1       84.38       80.92      1.65 o
  -4   4   1      374.91      342.30      2.41 o
  -3   4   1       27.70       24.09      0.69 o
  -2   4   1       60.28       59.69      1.13 o
  -1   4   1        4.23        1.92      0.67 o
   0   4   1     1194.56     1298.00      8.22 o
   1   4   1      323.68      303.69      2.32 o
   2   4   1      284.27      323.65      2.20 o
   3   4   1        9.49       14.49      0.66 o
   4   4   1       30.77       32.61      0.88 o
   5   4   1      187.44      196.42      2.16 o
   6   4   1       73.03       67.60      1.73 o
   7   4   1      130.09      129.27      2.05 o
   8   4   1       51.90       56.08      1.96 o
   9   4   1       32.54       25.82      1.62 o
  10   4   1        0.57        1.31      1.21 o
  11   4   1       54.04       55.63      3.43 o
  12   4   1       29.74       30.39      3.06 o
  13   4   1        7.73        9.65      2.49 o
  14   4   1        3.68       -1.86      3.17 o
  15   4   1        0.02       -1.15      3.24 o
  16   4   1        0.04       -5.06      5.19 o
  17   4   1        0.32       11.11      5.14 o
 -16   5   1        0.01       -1.60      4.00 o
 -15   5   1        0.83        2.07      3.36 o
 -14   5   1        5.71        6.04      3.62 o
 -13   5   1       14.66       18.00      3.75 o
 -12   5   1        9.15        6.07      2.74 o
 -11   5   1        0.92        1.69      2.33 o
 -10   5   1        1.22        1.26      2.04 o
  -9   5   1        8.96        8.95      1.95 o
  -8   5   1      251.89      230.65      3.62 o
  -7   5   1        7.00        4.14      1.04 o
  -6   5   1       36.92       32.05      1.63 o
  -5   5   1       33.02       42.64      1.71 o
  -4   5   1       55.51       70.16      1.49 o
  -3   5   1       35.07       25.94      0.70 o
  -2   5   1       19.65       15.16      0.79 o
  -1   5   1        8.76       13.08      0.81 o
   0   5   1       14.10       14.18      0.62 o
   1   5   1        0.10       -0.48      0.48 o
   2   5   1        8.52       13.11      0.68 o
   3   5   1      221.06      218.37      1.96 o
   4   5   1       30.91       30.18      1.00 o
   5   5   1        8.52        8.51      1.22 o
   6   5   1      844.73      855.72      9.40 o
   7   5   1      105.28      115.22      2.46 o
   8   5   1       15.20       14.91      1.78 o
   9   5   1        0.22       -1.73      1.73 o
  10   5   1        8.32        1.85      3.20 o
  11   5   1       17.20       12.00      3.40 o
  12   5   1       17.43        8.75      3.44 o
  13   5   1        1.58        0.30      3.08 o
  14   5   1        0.69        3.36      3.28 o
  15   5   1        4.46        0.90      3.79 o
  16   5   1        1.72        1.35      5.12 o
 -14   6   1        1.86        3.88      3.98 o
 -13   6   1       26.05       35.38      4.67 o
 -12   6   1       11.04       22.34      4.41 o
 -11   6   1       23.55       25.21      3.15 o
 -10   6   1       13.45        9.20      2.42 o
  -9   6   1       46.94       46.92      3.31 o
  -8   6   1        2.67        3.76      1.84 o
  -7   6   1        0.00        2.83      1.46 o
  -6   6   1      126.89      133.44      4.15 o
  -5   6   1       64.75       58.98      2.00 o
  -4   6   1        0.00       -0.21      0.70 o
  -3   6   1       50.45       44.50      1.75 o
  -2   6   1        6.88        3.28      0.72 o
  -1   6   1       54.36       45.51      1.43 o
   0   6   1       50.63       41.10      1.02 o
   1   6   1        4.73        3.20      0.78 o
   2   6   1       49.24       42.83      1.53 o
   3   6   1       77.21       56.85      1.98 o
   4   6   1       86.46       87.13      2.20 o
   5   6   1        0.68        7.12      1.88 o
   6   6   1        8.31       13.07      1.93 o
   7   6   1       30.57       33.65      3.28 o
   8   6   1       31.47       33.99      4.49 o
   9   6   1        7.10       11.96      2.99 o
  10   6   1        8.64        9.63      3.24 o
  11   6   1       11.87        6.14      4.17 o
  12   6   1        0.02        1.76      4.32 o
  13   6   1       20.15       22.48      8.41 o
  14   6   1        6.35       12.22      4.11 o
 -12   7   1        0.34        2.40      2.89 o
 -11   7   1       15.12       10.73      3.04 o
 -10   7   1        2.07        2.18      2.33 o
  -9   7   1        5.02        6.34      2.32 o
  -8   7   1        9.35       12.43      2.40 o
  -7   7   1        0.77        1.02      1.82 o
  -6   7   1        1.40        0.56      1.15 o
  -5   7   1        0.45        1.30      1.61 o
  -4   7   1       12.43        5.10      1.30 o
  -3   7   1       16.95        9.58      1.26 o
  -2   7   1       15.72       21.31      2.40 o
  -1   7   1      124.51      120.41      4.23 o
   0   7   1        2.93        5.18      2.05 o
   1   7   1        4.61        4.05      1.72 o
   2   7   1       27.52       28.99      1.40 o
   3   7   1        8.28        4.59      1.17 o
   4   7   1       14.33       17.24      1.62 o
   5   7   1        1.58        1.73      1.54 o
   6   7   1        1.47        3.11      1.92 o
   7   7   1       25.14       28.73      2.91 o
   8   7   1        4.18       10.72      2.56 o
   9   7   1        8.49        9.79      2.89 o
  10   7   1       10.49        7.20      2.97 o
  11   7   1        0.43       -2.79      2.79 o
  12   7   1       18.10       29.08      6.46 o
  -9   8   1        2.44        4.44      6.87 o
  -8   8   1        0.54       -0.24      2.85 o
  -7   8   1        1.14        3.68      2.93 o
  -6   8   1       44.66       50.45      5.13 o
  -5   8   1        3.53        5.98      4.85 o
  -4   8   1       22.64       29.88      5.98 o
  -3   8   1        0.50       -1.87      3.14 o
  -2   8   1       29.68       32.77      4.58 o
  -1   8   1        3.44        0.21      2.86 o
   0   8   1        0.14       -1.14      2.44 o
   1   8   1        4.99       -0.04      3.08 o
   2   8   1        1.91        3.30      3.14 o
   3   8   1        5.67       -1.32      3.36 o
   4   8   1       19.94       19.53      4.83 o
   5   8   1        6.56        3.56      4.83 o
   6   8   1        0.63        4.52      4.03 o
   7   8   1       12.73       19.07      5.85 o
   8   8   1        0.06        2.37      5.12 o
  -1   9   1        0.88       -3.05      3.48 o
   0   9   1        0.21       -2.06      3.54 o
   1   9   1        0.84        1.47      3.62 o
 -19   0   2        0.08        5.96      4.46 o
 -18   0   2       26.15       24.49      6.42 o
 -17   0   2        2.62        3.54      4.99 o
 -16   0   2       10.12        6.83      2.78 o
 -15   0   2       24.46       26.32      3.55 o
 -14   0   2       92.96      102.99      5.21 o
 -13   0   2      122.39      201.70     21.17 o
 -12   0   2     3012.86     2785.16     59.52 o
 -11   0   2      744.96      763.37     12.80 o
 -10   0   2       83.21       85.16      4.11 o
  -9   0   2       32.87       31.56      2.54 o
  -8   0   2       80.83       45.99      1.91 o
  -7   0   2      421.96      520.21      5.45 o
  -6   0   2      600.71      714.23      6.10 o
  -5   0   2        2.91        3.37      0.62 o
  -4   0   2      691.96      720.95      5.61 o
  -3   0   2      417.68      411.04      3.45 o
  -2   0   2     5760.96     5599.55     33.48 o
  -1   0   2     2578.37     2681.24     15.70 o
   0   0   2     1207.23     1287.60      8.19 o
   1   0   2     1292.48     1466.94      9.67 o
   2   0   2     1610.84     1778.15     12.69 o
   3   0   2      377.52      379.14      4.05 o
   4   0   2     1123.33     1051.40      9.26 o
   5   0   2      128.73      116.96      2.14 o
   6   0   2        2.55        1.15      0.78 o
   7   0   2       35.17       21.96      1.45 o
   8   0   2      104.27      117.99      3.65 o
   9   0   2      666.33      693.13     11.62 o
  10   0   2        0.38        5.02      1.80 o
  11   0   2      432.33      426.54     11.63 o
  12   0   2     2030.42     2061.66     27.69 o
  13   0   2      194.67      274.00      8.71 o
  14   0   2        0.51        8.70      2.77 o
  15   0   2       29.47       32.64      3.95 o
  16   0   2        8.96        9.14      5.23 o
  17   0   2        3.43        1.98      5.25 o
  18   0   2        9.69       14.74      5.43 o
  19   0   2        0.38        0.94      5.25 o
 -19   1   2       31.10       37.37      4.96 o
 -18   1   2        3.36        9.81      3.56 o
 -17   1   2        0.02        0.52      2.39 o
 -16   1   2        2.41       -2.04      2.24 o
 -15   1   2        1.02       -2.11      2.11 o
 -14   1   2       66.74       68.71      3.30 o
 -13   1   2      187.28      181.58      5.37 o
 -12   1   2       31.77       29.64      2.48 o
 -11   1   2       86.72       88.05      3.26 o
 -10   1   2       89.55       97.71      3.06 o
  -9   1   2       37.84       34.21      1.70 o
  -8   1   2      633.13      642.74      5.54 o
  -7   1   2        4.69        6.50      0.70 o
  -6   1   2        0.97        0.27      0.50 o
  -5   1   2      254.12      239.78      1.91 o
  -4   1   2     1091.20     1073.91      5.32 o
  -3   1   2      279.11      272.36      1.75 o
  -2   1   2      485.19      499.46      2.45 o
  -1   1   2    11287.97    10965.72     56.26 o
   0   1   2    13586.74    13170.70     64.09 o
   1   1   2      824.71      885.93      4.79 o
   2   1   2     2655.74     2672.53     13.54 o
   3   1   2     2440.34     2588.60     13.95 o
   4   1   2       77.26       79.26      1.14 o
   5   1   2      681.97      715.68      4.91 o
   6   1   2       54.47       48.18      1.37 o
   7   1   2      336.14      348.02      3.32 o
   8   1   2       41.43       46.62      1.71 o
   9   1   2      108.50      101.50      2.59 o
  10   1   2       85.06       79.59      2.64 o
  11   1   2      267.57      301.20      7.25 o
  12   1   2      127.78      134.75      4.58 o
  13   1   2      321.18      334.23      6.13 o
  14   1   2        5.60        6.05      2.66 o
  15   1   2       57.80       52.06      3.80 o
  16   1   2        0.63        0.99      2.48 o
  17   1   2        0.20       -0.33      3.29 o
  18   1   2        7.12       11.77      3.86 o
 -19   2   2       24.45       36.17      4.88 o
 -18   2   2        0.20        1.93      2.58 o
 -17   2   2       12.59       15.02      3.72 o
 -16   2   2        1.03        0.75      2.01 o
 -15   2   2        4.09        1.03      1.99 o
 -14   2   2       25.11       18.48      2.53 o
 -13   2   2       52.15       46.59      2.43 o
 -12   2   2       17.75       12.55      1.49 o
 -11   2   2       68.80       69.45      3.04 o
 -10   2   2        8.60        6.36      1.00 o
  -9   2   2       52.17       45.92      1.55 o
  -8   2   2       90.50      113.48      1.99 o
  -7   2   2      154.06      171.61      2.11 o
  -6   2   2     2061.30     2336.91     11.22 o
  -5   2   2      415.77      449.31      2.89 o
  -4   2   2      543.90      611.41      3.43 o
  -3   2   2     1556.75     1601.46      7.35 o
  -2   2   2      353.17      361.23      1.95 o
  -1   2   2       13.02       11.74      0.64 o
   0   2   2     1704.65     1726.51      8.39 o
   1   2   2     3108.68     3166.48     15.51 o
   2   2   2     1112.20     1195.38      6.81 o
   3   2   2       61.65       71.31      2.00 o
   4   2   2     1244.77     1298.32      7.97 o
   5   2   2      818.99      884.58      6.39 o
   6   2   2      384.45      402.59      3.98 o
   7   2   2      276.46      276.85      3.85 o
   8   2   2      178.20      204.38      3.47 o
   9   2   2        4.32        3.72      1.58 o
  10   2   2       21.34       22.43      2.16 o
  11   2   2        8.27       10.15      2.14 o
  12   2   2      230.82      222.58      6.04 o
  13   2   2      107.63      111.01      4.66 o
  14   2   2        4.19        4.86      2.49 o
  15   2   2        0.94        3.63      2.70 o
  16   2   2        0.11       -0.61      2.57 o
  17   2   2        6.76        4.52      2.90 o
  18   2   2       30.47       30.83      4.59 o
 -18   3   2        0.80        5.06      3.41 o
 -17   3   2        1.16        3.28      3.11 o
 -16   3   2       10.06       15.94      2.57 o
 -15   3   2       23.58       23.08      2.79 o
 -14   3   2        2.21        1.02      1.95 o
 -13   3   2        3.14        2.41      1.93 o
 -12   3   2       13.34       19.46      2.39 o
 -11   3   2       36.83       33.98      2.32 o
 -10   3   2       13.61        9.43      1.36 o
  -9   3   2      201.85      196.91      2.87 o
  -8   3   2      106.44       86.97      1.89 o
  -7   3   2       50.47       62.17      1.52 o
  -6   3   2       61.46       57.14      1.26 o
  -5   3   2      240.46      227.70      1.99 o
  -4   3   2        2.81        0.12      0.28 o
  -3   3   2      243.24      252.38      1.79 o
  -2   3   2       87.07       84.44      0.81 o
  -1   3   2      792.95      777.00      4.85 o
   0   3   2       48.65       47.95      1.37 o
   1   3   2      301.51      304.63      2.07 o
   2   3   2     1059.67     1222.74      7.53 o
   3   3   2      417.77      414.11      3.36 o
   4   3   2       23.65       23.80      0.92 o
   5   3   2       94.91      107.34      1.67 o
   6   3   2      521.30      524.35      4.46 o
   7   3   2     1220.85     1213.57      8.85 o
   8   3   2        0.00        1.84      0.98 o
   9   3   2       16.43       14.73      1.40 o
  10   3   2       93.48       91.15      3.14 o
  11   3   2       16.48       15.06      2.31 o
  12   3   2       95.20       74.96      3.96 o
  13   3   2       13.72       14.24      2.58 o
  14   3   2        4.54        5.38      2.85 o
  15   3   2        4.55        6.62      2.75 o
  16   3   2       24.57       25.74      3.52 o
  17   3   2       17.42       26.35      4.28 o
 -17   4   2        0.65        1.52      4.07 o
 -16   4   2       20.11       16.96      4.40 o
 -15   4   2        0.01        1.23      2.35 o
 -14   4   2        3.66        4.90      2.66 o
 -13   4   2        0.08        1.07      2.44 o
 -12   4   2       15.36       17.61      2.29 o
 -11   4   2       74.59       57.15      3.02 o
 -10   4   2        1.17       -1.06      1.06 o
  -9   4   2       12.57        6.44      1.24 o
  -8   4   2       22.67       18.88      1.26 o
  -7   4   2      215.68      218.51      2.89 o
  -6   4   2      485.00      476.92      4.29 o
  -5   4   2      126.53      125.50      1.71 o
  -4   4   2       41.70       50.56      0.89 o
  -3   4   2        9.74       12.20      0.50 o
  -2   4   2       35.82       33.93      1.03 o
  -1   4   2      206.80      228.73      2.62 o
   0   4   2      253.67      255.39      2.77 o
   1   4   2      115.03       87.48      1.45 o
   2   4   2        6.88        4.98      0.45 o
   3   4   2       62.67       81.58      1.37 o
   4   4   2       44.42       39.25      1.13 o
   5   4   2       54.27       54.02      1.44 o
   6   4   2       52.75       52.40      1.60 o
   7   4   2      161.35      163.43      2.33 o
   8   4   2      162.14      168.88      2.98 o
   9   4   2       13.42       14.01      1.46 o
  10   4   2        0.88       -1.38      1.61 o
  11   4   2        0.72       -1.59      1.59 o
  12   4   2        3.52        1.47      1.77 o
  13   4   2       22.34       23.41      2.65 o
  14   4   2        2.05        1.19      2.73 o
  15   4   2        1.09        0.08      3.59 o
  16   4   2        4.24        5.52      4.63 o
  17   4   2       30.00       33.92     10.10 o
 -16   5   2        9.93       12.56      4.25 o
 -15   5   2       16.56       20.24      4.25 o
 -14   5   2        2.12        5.84      2.84 o
 -13   5   2        2.94        1.55      2.60 o
 -12   5   2        9.87        9.85      2.72 o
 -11   5   2       25.30       26.94      3.14 o
 -10   5   2        1.45       -1.58      1.58 o
  -9   5   2        1.29        0.36      1.70 o
  -8   5   2        1.20        0.22      0.81 o
  -7   5   2      578.52      555.18      4.47 o
  -6   5   2      220.78      228.74      2.48 o
  -5   5   2      356.75      345.06      3.02 o
  -4   5   2       88.09       88.92      1.24 o
  -3   5   2        2.18        3.77      0.79 o
  -2   5   2        3.76        4.58      0.84 o
  -1   5   2        7.15        7.96      0.78 o
   0   5   2        3.66        3.10      0.54 o
   1   5   2       43.58       45.65      1.06 o
   2   5   2        0.86        1.43      0.62 o
   3   5   2        7.10        6.43      0.76 o
   4   5   2        2.66        1.51      0.60 o
   5   5   2        0.30        3.81      1.11 o
   6   5   2     1445.49     1448.15      9.96 o
   7   5   2       67.69       68.88      2.04 o
   8   5   2       67.22       76.92      4.18 o
   9   5   2        1.33       -1.55      1.69 o
  10   5   2        2.78        6.21      2.78 o
  11   5   2        1.87       -1.21      3.52 o
  12   5   2        7.88       10.53      3.91 o
  13   5   2        0.11       -0.58      3.48 o
  14   5   2        0.12       -2.53      3.38 o
  15   5   2       25.84       37.95      5.52 o
 -14   6   2        2.07       -0.94      3.72 o
 -13   6   2        8.62       15.13      3.18 o
 -12   6   2        3.86        4.63      2.36 o
 -11   6   2        6.58        6.78      2.38 o
 -10   6   2       20.35       17.29      2.36 o
  -9   6   2        1.24        0.83      1.88 o
  -8   6   2      130.33      131.95      4.20 o
  -7   6   2       47.54       46.50      2.48 o
  -6   6   2      101.31      107.24      3.12 o
  -5   6   2      331.40      330.13      4.27 o
  -4   6   2       77.32       58.21      2.41 o
  -3   6   2      123.86      111.08      2.61 o
  -2   6   2        0.00       -0.57      1.26 o
  -1   6   2       16.71       16.79      1.32 o
   0   6   2       49.70       50.20      2.17 o
   1   6   2      136.49      135.40      3.46 o
   2   6   2       48.50       41.86      1.55 o
   3   6   2       68.36       64.05      2.44 o
   4   6   2       31.39       32.29      1.66 o
   5   6   2      178.69      168.50      4.38 o
   6   6   2        3.60        2.33      2.05 o
   7   6   2       16.43       14.63      2.85 o
   8   6   2       59.17       49.73      6.96 o
   9   6   2      113.98      124.50      6.83 o
  10   6   2       13.05       18.23      3.45 o
  11   6   2        0.89        0.35      4.58 o
  12   6   2       14.31       14.75      3.62 o
  13   6   2        7.60        9.89      4.23 o
  14   6   2        0.47       -2.35      3.91 o
 -12   7   2        7.02       14.00      3.21 o
 -11   7   2        4.87        9.96      2.49 o
 -10   7   2        0.36       -1.27      1.97 o
  -9   7   2       17.56       20.46      2.34 o
  -8   7   2       29.76       32.36      2.47 o
  -7   7   2       10.41       10.63      2.36 o
  -6   7   2        0.72       -0.10      1.77 o
  -5   7   2        5.06        4.78      1.82 o
  -4   7   2        2.50        1.84      1.63 o
  -3   7   2        4.63        7.27      1.65 o
  -2   7   2       20.35       26.77      1.95 o
  -1   7   2        0.22        1.47      1.39 o
   0   7   2       72.04       58.38      2.50 o
   1   7   2       29.88       30.29      2.04 o
   2   7   2        0.49        1.88      1.49 o
   3   7   2        1.45        2.22      1.12 o
   4   7   2        1.84        0.72      1.31 o
   5   7   2        0.08        2.32      1.98 o
   6   7   2       57.47       62.13      3.54 o
   7   7   2       60.80       67.62      3.99 o
   8   7   2       49.43       47.47      4.44 o
   9   7   2        6.76       10.84      4.53 o
  10   7   2       15.79       22.89      4.60 o
  11   7   2        0.11        0.34      2.97 o
  -9   8   2        0.24        3.23      5.25 o
  -8   8   2        1.41        0.50      3.43 o
  -7   8   2        0.42       -0.59      3.11 o
  -6   8   2        2.88        5.81      2.95 o
  -5   8   2       10.08       12.73      3.36 o
  -4   8   2       19.76       24.85      3.09 o
  -3   8   2        8.57       12.80      2.95 o
  -2   8   2        1.81        1.32      2.95 o
  -1   8   2       11.28       11.76      3.40 o
   0   8   2        0.68       -2.98      3.01 o
   1   8   2        9.03        8.79      3.67 o
   2   8   2        9.35        7.44      3.55 o
   3   8   2        2.15        2.04      3.50 o
   4   8   2        0.06        0.74      2.58 o
   5   8   2        4.44        1.23      3.06 o
   6   8   2       20.98       21.13      5.02 o
   7   8   2        0.32       -4.17      4.17 o
   8   8   2        4.94       -3.61      4.94 o
  -1   9   2        0.00        4.85      7.67 o
   0   9   2        8.56        6.06      5.65 o
 -19   1   3       45.92       68.28      5.89 o
 -18   1   3        6.89       10.24      3.52 o
 -17   1   3        0.66       -1.40      2.03 o
 -16   1   3        1.73        0.61      2.33 o
 -15   1   3       63.89       57.62      3.83 o
 -14   1   3        0.37       -0.84      1.90 o
 -13   1   3      160.36      162.85      5.15 o
 -12   1   3        6.24       10.29      1.63 o
 -11   1   3      184.18      177.02      3.73 o
 -10   1   3       39.44       28.28      1.73 o
  -9   1   3       17.38       15.25      1.16 o
  -8   1   3      104.43      125.85      2.08 o
  -7   1   3     1003.60     1004.68      5.67 o
  -6   1   3     1386.11     1471.06      7.40 o
  -5   1   3     1898.77     2086.25      9.72 o
  -4   1   3       69.51       68.64      0.94 o
  -3   1   3       54.06       51.75      0.79 o
  -2   1   3      202.79      213.41      1.36 o
  -1   1   3     2748.86     2770.80     11.27 o
   0   1   3     4622.88     4592.76     19.96 o
   1   1   3      544.83      585.67      3.42 o
   2   1   3      777.51      807.92      4.64 o
   3   1   3      599.27      602.05      4.20 o
   4   1   3      376.89      394.88      3.12 o
   5   1   3      287.33      301.82      2.74 o
   6   1   3      279.65      313.81      2.96 o
   7   1   3      403.56      442.15      4.93 o
   8   1   3      868.17      935.34      9.03 o
   9   1   3       18.03       17.26      1.57 o
  10   1   3       27.24       20.73      1.76 o
  11   1   3      236.28      230.34      4.65 o
  12   1   3        6.45        7.64      2.17 o
  13   1   3        0.02       -1.46      1.46 o
  14   1   3       92.53      105.95      4.77 o
  15   1   3       37.32       42.25      4.18 o
  16   1   3        2.96       -0.63      2.92 o
  17   1   3       22.08       21.25      3.95 o
  18   1   3        0.19       -1.30      3.71 o
 -19   2   3        1.39        2.55      7.26 o
 -18   2   3       35.02       46.67      4.30 o
 -17   2   3        0.89        0.51      2.44 o
 -16   2   3        8.58        7.36      2.25 o
 -15   2   3        1.79        0.72      2.26 o
 -14   2   3        5.16        0.63      2.14 o
 -13   2   3        2.33       -0.90      2.07 o
 -12   2   3       47.05       41.17      2.24 o
 -11   2   3       15.67       12.20      1.52 o
 -10   2   3        6.24        5.97      1.06 o
  -9   2   3       19.93       16.58      1.14 o
  -8   2   3      177.93      181.20      2.44 o
  -7   2   3      706.33      750.73      5.31 o
  -6   2   3        5.00        1.65      0.56 o
  -5   2   3      165.15      203.99      1.78 o
  -4   2   3       39.34       53.07      0.88 o
  -3   2   3      518.24      456.39      2.55 o
  -2   2   3      198.92      166.83      1.28 o
  -1   2   3       22.89       38.75      0.55 o
   0   2   3     1125.33     1108.23      5.56 o
   1   2   3      170.44      157.20      1.56 o
   2   2   3      461.90      502.54      3.35 o
   3   2   3      168.48      235.38      2.27 o
   4   2   3      917.68      860.53      5.51 o
   5   2   3     2155.84     2179.44     12.05 o
   6   2   3      719.92      757.27      5.75 o
   7   2   3      216.07      229.10      3.53 o
   8   2   3       67.48       74.99      2.31 o
   9   2   3        3.89        6.57      1.55 o
  10   2   3        0.03        0.69      1.47 o
  11   2   3      139.81      145.01      4.89 o
  12   2   3       72.26       64.14      4.62 o
  13   2   3      145.10      149.04      5.33 o
  14   2   3      105.28      108.42      5.08 o
  15   2   3       23.97       27.34      3.19 o
  16   2   3        1.88       -2.70      2.70 o
  17   2   3        8.71        1.41      3.26 o
  18   2   3        9.07       16.37      4.38 o
 -18   3   3        0.14       -0.36      2.90 o
 -17   3   3        0.00        1.18      2.78 o
 -16   3   3        0.21        2.39      2.39 o
 -15   3   3        2.03       -1.88      1.88 o
 -14   3   3        1.56        0.97      2.20 o
 -13   3   3      145.49      115.80      4.66 o
 -12   3   3       41.33       40.70      2.96 o
 -11   3   3       15.24       11.04      1.33 o
 -10   3   3        7.12        7.03      1.17 o
  -9   3   3       20.79       24.38      1.39 o
  -8   3   3        0.21        1.28      0.81 o
  -7   3   3      112.60      123.67      1.85 o
  -6   3   3        6.06        8.69      0.68 o
  -5   3   3      328.97      326.73      2.45 o
  -4   3   3       87.30       88.68      1.12 o
  -3   3   3       11.78       18.11      0.51 o
  -2   3   3       85.15       83.38      1.49 o
  -1   3   3       31.24       27.00      0.74 o
   0   3   3     2140.54     2338.53     11.54 o
   1   3   3      750.65      776.83      4.52 o
   2   3   3      320.05      379.61      2.73 o
   3   3   3       25.75       27.08      0.90 o
   4   3   3       17.73       22.32      0.96 o
   5   3   3        2.22        0.92      0.69 o
   6   3   3       83.59      103.01      1.78 o
   7   3   3      218.77      219.10      3.51 o
   8   3   3        0.31        0.05      0.99 o
   9   3   3       21.20       25.28      1.75 o
  10   3   3        2.21        3.50      1.54 o
  11   3   3        0.06       -0.30      1.68 o
  12   3   3       44.79       42.85      3.04 o
  13   3   3       41.99       32.39      2.93 o
  14   3   3        5.12        4.01      2.21 o
  15   3   3        0.00        0.18      2.23 o
  16   3   3       11.93       14.14      2.89 o
  17   3   3        9.93       16.22      3.67 o
 -17   4   3        1.71        6.86      3.65 o
 -16   4   3        0.23        0.16      3.26 o
 -15   4   3        0.00       -2.17      2.39 o
 -14   4   3        5.30        2.73      2.19 o
 -13   4   3        1.86        3.82      2.12 o
 -12   4   3       46.77       42.84      3.11 o
 -11   4   3        0.01        0.85      1.81 o
 -10   4   3      133.04      120.63      3.25 o
  -9   4   3       49.33       40.90      1.73 o
  -8   4   3       59.00       47.33      1.65 o
  -7   4   3       77.63       71.94      2.22 o
  -6   4   3      142.23      156.54      2.09 o
  -5   4   3        0.38        0.37      0.32 o
  -4   4   3        2.11        3.74      0.51 o
  -3   4   3        0.00       -0.23      0.32 o
  -2   4   3       31.07       28.78      0.91 o
  -1   4   3      932.55      987.88      6.75 o
   0   4   3      147.73      159.55      2.21 o
   1   4   3      347.62      397.24      3.51 o
   2   4   3        2.13        2.45      0.42 o
   3   4   3      142.03      117.61      1.77 o
   4   4   3       19.95       19.64      1.03 o
   5   4   3       49.28       48.69      1.47 o
   6   4   3        1.97        3.26      0.89 o
   7   4   3        8.39        9.65      0.96 o
   8   4   3      551.58      545.39      5.51 o
   9   4   3       21.76       24.13      1.73 o
  10   4   3        0.67       -1.45      1.45 o
  11   4   3       37.96       31.48      2.68 o
  12   4   3       40.71       34.22      2.88 o
  13   4   3        2.40        4.70      2.27 o
  14   4   3       23.47       20.65      3.46 o
  15   4   3       13.07       20.77      6.05 o
  16   4   3        0.08       -3.09      3.25 o
 -16   5   3        2.34        7.50      3.38 o
 -15   5   3        8.84        5.18      3.08 o
 -14   5   3        0.57        2.34      2.39 o
 -13   5   3        4.92        5.51      2.67 o
 -12   5   3       30.61       33.72      3.41 o
 -11   5   3        0.14        1.41      2.11 o
 -10   5   3        5.06        1.32      1.69 o
  -9   5   3        0.80        0.05      1.85 o
  -8   5   3        0.14       -1.38      1.38 o
  -7   5   3       15.39       17.43      1.24 o
  -6   5   3      376.48      387.29      4.00 o
  -5   5   3      613.73      573.15      4.17 o
  -4   5   3        4.94        6.72      1.21 o
  -3   5   3        2.66       -0.03      0.70 o
  -2   5   3       22.79       20.19      1.31 o
  -1   5   3        2.08        1.68      0.78 o
   0   5   3        1.41        7.27      0.95 o
   1   5   3       34.06       36.80      0.84 o
   2   5   3       11.85        8.29      0.90 o
   3   5   3       38.12       34.02      1.33 o
   4   5   3      130.46      134.13      1.92 o
   5   5   3        1.54        2.83      1.11 o
   6   5   3       45.06       49.55      3.20 o
   7   5   3        1.29        4.46      1.33 o
   8   5   3       44.60       44.79      2.86 o
   9   5   3       40.69       42.65      3.05 o
  10   5   3        1.01       -0.07      2.68 o
  11   5   3        1.24       -2.43      2.43 o
  12   5   3        2.13       -2.29      2.96 o
  13   5   3        0.53       -1.51      3.27 o
  14   5   3        7.38        2.85      3.62 o
  15   5   3        4.57        7.08      4.32 o
 -14   6   3        1.73        4.40      3.01 o
 -13   6   3       18.81       24.53      3.55 o
 -12   6   3       30.04       36.65      3.52 o
 -11   6   3        4.35        3.46      2.22 o
 -10   6   3        2.23        0.43      1.94 o
  -9   6   3        4.91        5.41      1.97 o
  -8   6   3       25.91       27.37      2.37 o
  -7   6   3       62.43       68.35      3.58 o
  -6   6   3        0.62        2.00      1.32 o
  -5   6   3       17.01       13.96      2.18 o
  -4   6   3        2.17        4.89      1.27 o
  -3   6   3      120.53      105.72      3.55 o
  -2   6   3       33.57       28.02      1.83 o
  -1   6   3       92.20       78.80      3.59 o
   0   6   3        1.22       -0.02      0.79 o
   1   6   3       30.89       25.38      3.06 o
   2   6   3        6.73        6.10      1.34 o
   3   6   3        0.11       -0.42      0.93 o
   4   6   3        4.59        2.81      0.75 o
   5   6   3        1.42        1.47      1.15 o
   6   6   3       32.32       24.53      2.52 o
   7   6   3       13.08        8.69      2.36 o
   8   6   3        5.78       13.12      2.95 o
   9   6   3       14.89       16.50      3.44 o
  10   6   3       49.27       45.65      4.63 o
  11   6   3        0.42       -0.07      2.79 o
  12   6   3       34.18       49.09      5.04 o
  13   6   3        5.36        7.58      3.85 o
 -12   7   3        4.87       10.58      2.67 o
 -11   7   3        4.10        7.50      2.40 o
 -10   7   3        1.13        2.68      1.99 o
  -9   7   3       14.83       21.05      2.27 o
  -8   7   3       12.78       17.51      2.93 o
  -7   7   3        0.04       -2.45      2.45 o
  -6   7   3        0.80       -1.68      1.68 o
  -5   7   3        1.67        1.08      1.70 o
  -4   7   3        5.12        5.64      1.94 o
  -3   7   3        6.37        5.94      1.64 o
  -2   7   3       44.68       38.69      2.35 o
  -1   7   3        6.19        6.28      1.60 o
   0   7   3       34.62       30.93      2.20 o
   1   7   3       16.78       13.45      1.94 o
   2   7   3       29.73       29.09      2.87 o
   3   7   3       32.36       19.65      2.22 o
   4   7   3        7.80       11.38      1.94 o
   5   7   3       13.88       17.40      2.26 o
   6   7   3        0.82        4.40      2.39 o
   7   7   3       56.31       64.67      3.76 o
   8   7   3        0.15        2.95      1.87 o
   9   7   3        8.19        9.12      3.10 o
  10   7   3        0.38        2.49      3.63 o
  11   7   3       21.74       25.38      7.32 o
  -9   8   3       12.45        9.26      4.64 o
  -8   8   3        0.92        2.69      2.44 o
  -7   8   3        7.35       10.98      2.68 o
  -6   8   3        9.89       11.14      2.50 o
  -5   8   3        0.10        0.50      2.74 o
  -4   8   3       12.62       18.10      3.15 o
  -3   8   3        2.49        0.63      2.51 o
  -2   8   3       17.16       16.51      2.58 o
  -1   8   3        7.22       12.06      2.47 o
   0   8   3        1.34        1.47      2.29 o
   1   8   3        0.09        0.40      2.42 o
   2   8   3        9.88       10.33      2.79 o
   3   8   3       15.79        9.61      3.28 o
   4   8   3       12.00        9.65      3.18 o
   5   8   3        0.76        1.88      3.23 o
   6   8   3        7.65       13.54      3.53 o
   7   8   3        5.11        5.10      5.25 o
   8   8   3        1.74       12.92      7.27 o
 -19   0   4       90.22       87.33     10.30 o
 -18   0   4        0.44        4.56      5.05 o
 -17   0   4       15.08       20.45      4.08 o
 -16   0   4       15.32       18.16      4.00 o
 -15   0   4        1.79       -1.16      2.47 o
 -14   0   4       61.79       66.04      5.67 o
 -13   0   4     1209.73     1179.53     18.20 o
 -12   0   4      320.49      307.72      8.76 o
 -11   0   4      100.70       98.48      4.77 o
 -10   0   4      181.40      176.53      5.51 o
  -9   0   4      410.03      411.75      7.15 o
  -8   0   4        4.86        5.61      1.18 o
  -7   0   4      606.88      609.34      5.84 o
  -6   0   4      699.17      736.79      6.43 o
  -5   0   4      284.61      248.30      3.00 o
  -4   0   4      914.87      892.69      6.91 o
  -3   0   4      770.42      773.94      5.73 o
  -2   0   4     9356.88     9151.61     53.18 o
  -1   0   4    27534.53    26124.25    146.80 o
   0   0   4    29648.19    28923.39    171.15 o
   1   0   4    41509.88    39748.86    247.90 o
   2   0   4      895.22      857.99      6.70 o
   3   0   4      584.01      607.03      5.72 o
   4   0   4        5.02        2.37      0.80 o
   5   0   4       75.90       66.53      2.41 o
   6   0   4      120.15      133.43      2.88 o
   7   0   4       74.05       64.65      2.62 o
   8   0   4       26.44       24.51      2.08 o
   9   0   4      291.94      311.45      7.27 o
  10   0   4       29.14       29.18      3.18 o
  11   0   4        3.16       -1.07      4.06 o
  12   0   4      107.72      133.57      6.36 o
  13   0   4      115.26      137.81      6.43 o
  14   0   4       77.52       82.46      8.87 o
  15   0   4        7.27        2.26      3.84 o
  16   0   4        0.90        2.40      4.54 o
  17   0   4        8.44       12.62      6.66 o
  18   0   4        0.87        4.79      4.94 o
 -19   1   4       12.42       25.00      4.40 o
 -18   1   4       27.58       28.03      3.77 o
 -17   1   4        2.05       -2.24      2.24 o
 -16   1   4        0.47       -0.51      2.30 o
 -15   1   4        1.72        1.48      3.04 o
 -14   1   4       43.88       38.75      3.07 o
 -13   1   4      903.15      852.34     11.13 o
 -12   1   4      307.46      276.69      5.04 o
 -11   1   4      209.11      231.31      4.35 o
 -10   1   4      425.41      436.98      5.38 o
  -9   1   4      107.55      116.13      2.29 o
  -8   1   4      658.54      711.97      5.34 o
  -7   1   4     1471.99     1538.96      7.97 o
  -6   1   4       34.91       34.68      1.04 o
  -5   1   4      227.43      206.50      1.90 o
  -4   1   4     2679.54     2776.91     12.17 o
  -3   1   4       37.68       43.24      0.75 o
  -2   1   4      146.61      149.42      1.19 o
  -1   1   4      623.74      648.99      3.42 o
   0   1   4     2026.80     1958.16      9.17 o
   1   1   4     2424.22     2362.74     11.39 o
   2   1   4     1893.65     2050.58     10.55 o
   3   1   4        4.87        8.06      0.55 o
   4   1   4        1.01        0.91      0.53 o
   5   1   4      293.52      257.66      2.64 o
   6   1   4       14.42       13.83      0.85 o
   7   1   4      302.72      309.76      3.49 o
   8   1   4      215.70      227.30      3.49 o
   9   1   4        1.63        0.35      1.10 o
  10   1   4      201.15      196.01      4.29 o
  11   1   4      303.75      290.92      7.40 o
  12   1   4       85.31       80.25      3.44 o
  13   1   4        5.86        2.84      1.81 o
  14   1   4      205.07      217.57      6.62 o
  15   1   4       61.32       58.61      4.06 o
  16   1   4       10.26       11.94      3.49 o
  17   1   4        0.04        3.21      3.52 o
  18   1   4        1.28       -1.86      3.07 o
 -19   2   4        0.99        4.70      4.92 o
 -18   2   4       50.94       63.35      4.30 o
 -17   2   4       35.94       44.33      3.69 o
 -16   2   4        0.04       -1.81      2.69 o
 -15   2   4        4.03        1.62      2.38 o
 -14   2   4        5.32        8.73      2.24 o
 -13   2   4       19.50       11.84      2.24 o
 -12   2   4        9.81       10.87      1.60 o
 -11   2   4       47.01       46.74      2.49 o
 -10   2   4        1.40        0.28      1.01 o
  -9   2   4        0.50       -0.77      0.77 o
  -8   2   4      109.62      112.99      2.06 o
  -7   2   4      350.39      378.81      3.44 o
  -6   2   4      405.80      399.25      2.95 o
  -5   2   4       55.95       73.20      1.18 o
  -4   2   4       13.15       10.02      0.56 o
  -3   2   4     1885.19     1924.52      8.16 o
  -2   2   4      899.89     1000.96      4.71 o
  -1   2   4        0.10       -0.24      0.24 o
   0   2   4      609.21      677.97      4.05 o
   1   2   4       80.83       59.29      1.03 o
   2   2   4       44.77       42.00      1.38 o
   3   2   4      179.62      157.16      1.79 o
   4   2   4      632.24      656.14      4.65 o
   5   2   4       53.36       56.82      1.49 o
   6   2   4      132.74      145.76      2.55 o
   7   2   4      412.03      436.44      4.70 o
   8   2   4        1.68        0.64      1.16 o
   9   2   4        8.64       10.38      1.48 o
  10   2   4       47.58       52.24      2.89 o
  11   2   4       56.45       57.51      3.10 o
  12   2   4       14.14       11.41      2.52 o
  13   2   4       33.96       37.94      3.40 o
  14   2   4        0.22        2.12      2.78 o
  15   2   4       15.24       15.04      3.87 o
  16   2   4        0.58        1.21      2.33 o
  17   2   4        3.61        8.38      3.08 o
  18   2   4        0.24       10.50      7.67 o
 -18   3   4        0.16        1.41      3.05 o
 -17   3   4        0.10        4.88      2.74 o
 -16   3   4        2.42        5.15      2.92 o
 -15   3   4       45.12       38.22      3.50 o
 -14   3   4        6.00        2.67      2.17 o
 -13   3   4       35.63       38.98      3.15 o
 -12   3   4       63.36       43.36      3.01 o
 -11   3   4        0.73        0.19      0.99 o
 -10   3   4        6.37        6.46      1.16 o
  -9   3   4      314.36      313.73      3.66 o
  -8   3   4      316.62      315.03      3.39 o
  -7   3   4       23.14       24.66      1.07 o
  -6   3   4        0.75        0.36      0.57 o
  -5   3   4        0.18        2.19      0.48 o
  -4   3   4      265.66      271.15      2.01 o
  -3   3   4        3.53        3.00      0.39 o
  -2   3   4      208.94      218.17      1.96 o
  -1   3   4        0.47        1.28      0.32 o
   0   3   4      169.84      178.63      1.68 o
   1   3   4      250.18      234.85      1.80 o
   2   3   4       64.82       63.78      1.21 o
   3   3   4      236.78      228.17      2.20 o
   4   3   4       37.38       40.31      1.20 o
   5   3   4       19.47       19.95      1.11 o
   6   3   4      168.19      188.79      2.87 o
   7   3   4        0.17        1.54      0.76 o
   8   3   4       89.28       95.02      2.93 o
   9   3   4        0.02       -0.15      1.36 o
  10   3   4       32.04       29.26      2.20 o
  11   3   4        4.30        1.82      2.08 o
  12   3   4        5.28       -0.10      1.96 o
  13   3   4        2.88        3.82      2.20 o
  14   3   4        1.78        0.68      2.11 o
  15   3   4        0.79       -1.93      1.95 o
  16   3   4        0.04       -1.55      2.75 o
  17   3   4       10.74       15.80      4.06 o
 -17   4   4        2.66        1.62      3.40 o
 -16   4   4       15.33       13.90      3.42 o
 -15   4   4       29.14       30.74      3.47 o
 -14   4   4        1.21        6.45      3.62 o
 -13   4   4       81.54       77.25      7.11 o
 -12   4   4        0.70        1.10      2.01 o
 -11   4   4       43.89       41.99      2.97 o
 -10   4   4      154.50      147.64      3.78 o
  -9   4   4       21.59       18.92      1.38 o
  -8   4   4      281.88      295.52      3.41 o
  -7   4   4      616.99      581.63      4.88 o
  -6   4   4       69.50       71.88      1.53 o
  -5   4   4      133.80      125.07      1.61 o
  -4   4   4        5.70        2.67      0.57 o
  -3   4   4      128.36      125.35      1.38 o
  -2   4   4       47.64       61.58      1.30 o
  -1   4   4       31.08       38.40      1.19 o
   0   4   4        2.45        4.05      0.72 o
   1   4   4      116.60      148.51      1.62 o
   2   4   4      534.49      547.97      3.89 o
   3   4   4      119.59      101.01      1.40 o
   4   4   4       66.92       58.05      1.37 o
   5   4   4       50.88       46.76      1.82 o
   6   4   4      448.42      451.19      4.74 o
   7   4   4        0.76        0.93      0.79 o
   8   4   4      391.38      404.63      5.41 o
   9   4   4        0.04        1.04      1.66 o
  10   4   4        2.35        0.66      1.67 o
  11   4   4        2.84       -0.96      1.81 o
  12   4   4        4.34        1.86      2.23 o
  13   4   4        4.52        5.67      2.50 o
  14   4   4       19.43       20.46      3.42 o
  15   4   4        2.47        5.50      3.66 o
  16   4   4        0.00       -3.27      3.27 o
 -16   5   4        5.22        9.28      3.79 o
 -15   5   4        9.77        6.42      3.24 o
 -14   5   4       31.96       30.56      3.76 o
 -13   5   4       26.04       38.19      3.84 o
 -12   5   4       24.19       18.11      3.20 o
 -11   5   4        2.15        2.12      2.30 o
 -10   5   4       45.76       50.24      3.35 o
  -9   5   4      151.83      142.31      5.20 o
  -8   5   4        0.04       -1.12      1.39 o
  -7   5   4       14.81       16.07      1.28 o
  -6   5   4     1001.63      957.61      7.42 o
  -5   5   4      286.28      262.95      3.51 o
  -4   5   4      749.51      705.54      4.95 o
  -3   5   4      157.46      125.31      2.61 o
  -2   5   4        5.37        4.65      1.11 o
  -1   5   4       39.21       39.14      1.60 o
   0   5   4        0.94       -0.95      0.95 o
   1   5   4       14.89       13.44      0.99 o
   2   5   4       44.96       41.27      1.39 o
   3   5   4        8.98       10.74      1.18 o
   4   5   4      223.32      229.78      3.04 o
   5   5   4      696.02      688.54      5.38 o
   6   5   4        0.05        9.86      1.50 o
   7   5   4      194.87      207.89      4.37 o
   8   5   4        6.14        7.94      2.08 o
   9   5   4       13.19        6.84      2.09 o
  10   5   4        0.68       -2.72      2.72 o
  11   5   4        0.37       -3.00      3.00 o
  12   5   4        1.03       -0.89      2.73 o
  13   5   4        0.04       -3.38      3.38 o
  14   5   4       14.99       22.25      4.63 o
  15   5   4        1.94        9.86      4.50 o
 -14   6   4        7.13        7.36      3.38 o
 -13   6   4        9.63       17.81      2.90 o
 -12   6   4        5.50        8.30      2.36 o
 -11   6   4        0.37       -1.63      2.12 o
 -10   6   4       21.37       17.88      2.80 o
  -9   6   4        6.16        5.07      1.89 o
  -8   6   4      139.77      144.32      4.02 o
  -7   6   4      175.48      193.66      4.36 o
  -6   6   4       93.29      103.10      3.36 o
  -5   6   4        3.90        4.09      2.06 o
  -4   6   4       41.06       34.83      2.02 o
  -3   6   4        2.01        2.75      1.83 o
  -2   6   4       97.93       83.12      4.13 o
  -1   6   4       31.19       24.29      2.36 o
   0   6   4       12.45        3.11      2.86 o
   1   6   4       93.69       91.04      4.75 o
   2   6   4       73.56       64.62      2.31 o
   3   6   4       53.57       51.07      3.13 o
   4   6   4       35.63       35.06      1.49 o
   5   6   4       61.31       65.21      2.50 o
   6   6   4        5.50        2.54      1.66 o
   7   6   4       23.57       22.79      2.68 o
   8   6   4      103.48      123.39      5.65 o
   9   6   4        4.07        7.21      2.88 o
  10   6   4       15.78       17.21      5.84 o
  11   6   4        1.00       -0.51      3.07 o
  12   6   4        1.57       -1.12      3.50 o
  13   6   4        2.59        0.32      3.67 o
 -12   7   4       14.14       24.53      3.12 o
 -11   7   4       29.16       28.64      3.03 o
 -10   7   4        0.02        0.29      2.76 o
  -9   7   4        6.24        4.11      2.48 o
  -8   7   4        2.18        0.37      2.26 o
  -7   7   4        5.73        5.20      2.60 o
  -6   7   4       18.87       21.66      2.62 o
  -5   7   4        0.01       -1.64      1.64 o
  -4   7   4       11.31       10.37      2.12 o
  -3   7   4      114.49      117.75      4.12 o
  -2   7   4       21.09       23.60      2.30 o
  -1   7   4       29.16       30.14      2.35 o
   0   7   4        0.77       -0.64      1.70 o
   1   7   4        7.00        3.07      1.95 o
   2   7   4        9.76        5.15      1.92 o
   3   7   4       37.74       41.62      3.01 o
   4   7   4       30.60       33.77      3.09 o
   5   7   4       19.45       22.54      2.50 o
   6   7   4        7.13       13.86      2.44 o
   7   7   4        6.45       10.14      2.50 o
   8   7   4        0.78        2.79      1.89 o
   9   7   4        2.83        3.16      2.32 o
  10   7   4        0.56       -0.56      2.28 o
  11   7   4        7.28        6.26      3.07 o
  -8   8   4        6.01        6.39      2.87 o
  -7   8   4        1.77        3.41      2.63 o
  -6   8   4        0.04       -0.95      2.14 o
  -5   8   4        2.09        0.32      2.25 o
  -4   8   4        0.44        0.91      1.83 o
  -3   8   4        3.24        2.56      1.79 o
  -2   8   4       19.08       19.36      2.27 o
  -1   8   4       11.15        5.81      1.93 o
   0   8   4        2.55        3.72      2.64 o
   1   8   4        1.22       -0.80      1.86 o
   2   8   4       19.00       13.83      2.33 o
   3   8   4        0.44       -0.18      2.03 o
   4   8   4        0.25        0.54      2.19 o
   5   8   4        1.56        0.62      2.23 o
   6   8   4        0.42        1.09      2.56 o
   7   8   4        5.07        3.98      3.82 o
 -19   1   5       29.27       27.98      3.77 o
 -18   1   5       11.52       12.60      3.46 o
 -17   1   5       35.13       35.54      3.20 o
 -16   1   5        4.63        3.31      2.30 o
 -15   1   5        8.35        6.64      2.19 o
 -14   1   5        0.30       -1.27      2.20 o
 -13   1   5      185.19      182.51      4.64 o
 -12   1   5      123.66      108.68      3.58 o
 -11   1   5      146.16      132.19      3.39 o
 -10   1   5      487.21      463.73      5.37 o
  -9   1   5        1.17        1.65      0.90 o
  -8   1   5      464.61      443.44      4.60 o
  -7   1   5     1568.78     1537.50      8.62 o
  -6   1   5      585.00      676.15      4.25 o
  -5   1   5      237.23      226.33      2.07 o
  -4   1   5      599.90      622.56      3.65 o
  -3   1   5      130.88      129.65      1.22 o
  -2   1   5        1.09        0.51      0.39 o
  -1   1   5       10.05       28.26      0.74 o
   0   1   5       13.61        6.80      0.50 o
   1   1   5       27.96       46.36      0.99 o
   2   1   5     1070.47     1046.67      5.93 o
   3   1   5      467.73      537.17      3.75 o
   4   1   5      990.52      890.57      5.74 o
   5   1   5      457.00      455.39      3.73 o
   6   1   5      122.62      114.31      2.06 o
   7   1   5      362.14      375.50      4.25 o
   8   1   5       12.59       14.16      1.12 o
   9   1   5       16.68       12.38      1.29 o
  10   1   5        0.01        1.95      1.79 o
  11   1   5      126.14      127.38      3.76 o
  12   1   5      167.26      179.10      4.29 o
  13   1   5       21.67       22.67      2.96 o
  14   1   5        1.55        6.95      2.19 o
  15   1   5        2.05        1.41      2.05 o
  16   1   5       10.14       12.61      3.01 o
  17   1   5        3.19        0.68      3.16 o
  18   1   5        3.44        7.67      6.06 o
 -19   2   5       11.58       15.18      5.20 o
 -18   2   5        7.22       11.30      3.10 o
 -17   2   5        0.36        1.39      2.63 o
 -16   2   5        0.27       -1.96      1.96 o
 -15   2   5       35.47       35.63      3.04 o
 -14   2   5       19.39       13.88      2.30 o
 -13   2   5        1.09       -1.51      1.64 o
 -12   2   5        0.51       -1.23      1.23 o
 -11   2   5        5.43        1.22      1.27 o
 -10   2   5        0.16        0.29      0.99 o
  -9   2   5        0.01       -0.76      0.84 o
  -8   2   5      219.98      199.57      2.63 o
  -7   2   5      459.21      515.61      4.26 o
  -6   2   5      219.27      200.57      2.14 o
  -5   2   5     1041.76     1043.01      5.35 o
  -4   2   5      108.94      108.50      1.37 o
  -3   2   5        0.02        0.26      0.38 o
  -2   2   5      411.31      407.45      2.45 o
  -1   2   5      287.04      296.02      2.14 o
   0   2   5        6.58        6.69      0.51 o
   1   2   5       95.57      108.80      1.37 o
   2   2   5      669.93      775.13      4.94 o
   3   2   5      490.82      576.08      4.09 o
   4   2   5      267.07      307.18      3.00 o
   5   2   5      220.50      222.52      2.95 o
   6   2   5       99.28       95.03      2.05 o
   7   2   5       85.24       83.24      2.36 o
   8   2   5      125.67      132.57      2.83 o
   9   2   5       25.53       31.84      2.33 o
  10   2   5       93.13       83.00      3.51 o
  11   2   5       22.74       18.82      2.37 o
  12   2   5       87.49       99.68      4.03 o
  13   2   5        0.19       -1.11      1.87 o
  14   2   5        9.06        6.05      2.38 o
  15   2   5       32.79       35.07      3.27 o
  16   2   5        0.04        1.23      2.12 o
  17   2   5       16.40       19.28      3.63 o
 -18   3   5        0.02        0.25      2.56 o
 -17   3   5        3.05        2.05      4.31 o
 -16   3   5       28.11       27.69      4.01 o
 -15   3   5        0.84        1.95      2.39 o
 -14   3   5        0.55        5.09      2.34 o
 -13   3   5        5.90        8.57      2.14 o
 -12   3   5      166.86      139.58      4.19 o
 -11   3   5      105.39       81.16      2.74 o
 -10   3   5       16.41       10.84      1.28 o
  -9   3   5      187.39      169.87      2.90 o
  -8   3   5       71.25       64.77      1.77 o
  -7   3   5        0.75        0.25      0.64 o
  -6   3   5        9.78       10.20      0.73 o
  -5   3   5      144.19      147.55      1.65 o
  -4   3   5       27.61       23.19      0.76 o
  -3   3   5        0.77        1.44      0.35 o
  -2   3   5       19.13       20.38      0.62 o
  -1   3   5      633.28      696.74      3.94 o
   0   3   5      610.59      609.03      3.91 o
   1   3   5      244.82      292.52      2.65 o
   2   3   5        1.39        2.74      0.53 o
   3   3   5        1.41       -0.49      0.64 o
   4   3   5      468.13      424.14      3.73 o
   5   3   5       81.21       90.90      2.03 o
   6   3   5        0.47        1.46      0.86 o
   7   3   5        2.16        3.05      1.13 o
   8   3   5        4.81        6.87      0.94 o
   9   3   5       44.50       38.17      2.34 o
  10   3   5       12.42        7.46      1.82 o
  11   3   5       50.80       46.72      3.12 o
  12   3   5       41.07       36.64      3.04 o
  13   3   5       29.03       31.95      3.11 o
  14   3   5        3.28       -0.96      2.15 o
  15   3   5       15.27       15.69      3.21 o
  16   3   5        0.37        4.42      3.12 o
 -17   4   5        3.42        9.81      3.79 o
 -16   4   5        7.86        2.20      2.98 o
 -15   4   5        7.33        2.11      2.54 o
 -14   4   5        0.01       -2.35      2.35 o
 -13   4   5      177.47      176.98      6.88 o
 -12   4   5        8.98        8.91      2.49 o
 -11   4   5       59.57       47.04      3.10 o
 -10   4   5       28.32       25.05      2.41 o
  -9   4   5       17.28       16.94      1.46 o
  -8   4   5       30.39       27.15      1.32 o
  -7   4   5       37.29       34.37      1.37 o
  -6   4   5        0.21        1.65      0.72 o
  -5   4   5        8.49       11.25      0.70 o
  -4   4   5      320.19      315.78      2.52 o
  -3   4   5      127.49      109.68      1.40 o
  -2   4   5        0.13        1.20      0.45 o
  -1   4   5      138.48      161.49      1.75 o
   0   4   5      153.84      173.09      1.95 o
   1   4   5      148.14      157.50      1.66 o
   2   4   5      315.97      327.14      2.91 o
   3   4   5        0.01        0.28      0.69 o
   4   4   5       46.95       44.38      1.42 o
   5   4   5        4.29        3.94      1.00 o
   6   4   5      333.52      345.91      4.32 o
   7   4   5       13.33       11.36      1.14 o
   8   4   5       12.79       18.14      1.79 o
   9   4   5       12.42       18.15      2.15 o
  10   4   5       49.24       52.97      3.14 o
  11   4   5        4.76        2.07      2.38 o
  12   4   5        0.01       -1.52      2.17 o
  13   4   5       19.70       19.94      3.25 o
  14   4   5        0.59       -1.29      2.63 o
  15   4   5        0.36       -0.16      3.27 o
 -16   5   5        6.22        9.13      3.92 o
 -15   5   5        0.07        0.58      2.77 o
 -14   5   5        6.44        4.18      3.12 o
 -13   5   5        9.50       10.67      3.16 o
 -12   5   5        6.33       11.08      3.12 o
 -11   5   5        2.13        3.24      1.94 o
 -10   5   5       11.02        6.86      2.06 o
  -9   5   5       16.17       14.23      1.85 o
  -8   5   5      131.82      115.70      3.29 o
  -7   5   5      103.78      114.37      2.52 o
  -6   5   5       26.86       24.57      1.53 o
  -5   5   5       24.28       27.73      1.12 o
  -4   5   5        5.41        3.64      0.67 o
  -3   5   5       25.34       20.67      1.21 o
  -2   5   5        2.49       -1.10      1.10 o
  -1   5   5        3.49       -1.50      1.50 o
   0   5   5        0.10       -1.78      1.78 o
   1   5   5        0.50       -0.95      0.95 o
   2   5   5       10.85        9.55      0.82 o
   3   5   5      126.70      122.58      1.68 o
   4   5   5       81.56       87.64      2.28 o
   5   5   5       23.89       33.42      2.02 o
   6   5   5       52.21       58.48      2.85 o
   7   5   5      278.61      300.97      5.38 o
   8   5   5        0.84       -0.27      1.72 o
   9   5   5        0.38       -0.78      1.89 o
  10   5   5        9.68        2.29      2.80 o
  11   5   5        0.10       -2.83      2.83 o
  12   5   5        0.02       -2.96      3.20 o
  13   5   5        0.49       -3.38      3.38 o
  14   5   5        0.67       -3.78      3.78 o
 -14   6   5       14.61       17.29      2.95 o
 -13   6   5       21.16       25.36      4.60 o
 -12   6   5       12.03       14.79      2.64 o
 -11   6   5       10.23       17.90      2.76 o
 -10   6   5        1.02        3.11      2.14 o
  -9   6   5       17.52       14.47      2.37 o
  -8   6   5        0.06        3.18      1.64 o
  -7   6   5        9.74       16.59      1.91 o
  -6   6   5        8.79       10.75      1.64 o
  -5   6   5       85.76       71.17      4.90 o
  -4   6   5       83.25       92.37      3.99 o
  -3   6   5        2.51        1.17      1.80 o
  -2   6   5       78.21       70.11      3.41 o
  -1   6   5        0.97       -2.10      2.10 o
   0   6   5       53.29       43.03      3.19 o
   1   6   5       62.53       59.41      3.59 o
   2   6   5        1.17        0.53      0.78 o
   3   6   5       25.99       29.67      2.47 o
   4   6   5       56.12       48.93      2.47 o
   5   6   5        0.41       -1.16      1.16 o
   6   6   5        2.96        0.76      2.97 o
   7   6   5        3.36        4.86      2.22 o
   8   6   5       33.50       38.49      3.06 o
   9   6   5        0.44        2.50      2.39 o
  10   6   5        6.50        5.70      2.60 o
  11   6   5        1.17       -1.14      2.71 o
  12   6   5        2.67        2.85      2.78 o
 -12   7   5        0.07       -2.27      4.13 o
 -11   7   5        2.53        4.70      3.03 o
 -10   7   5       11.98       12.83      3.31 o
  -9   7   5        4.65        5.53      2.85 o
  -8   7   5        7.71        5.36      2.60 o
  -7   7   5        0.40        0.59      2.39 o
  -6   7   5        0.76        0.68      1.84 o
  -5   7   5       13.58        9.27      2.25 o
  -4   7   5        6.02        8.82      2.02 o
  -3   7   5       18.46       28.89      3.22 o
  -2   7   5       53.73       64.52      3.30 o
  -1   7   5       45.35       49.90      3.26 o
   0   7   5       22.17       15.88      2.32 o
   1   7   5        9.29       12.29      2.30 o
   2   7   5        3.31        2.55      2.53 o
   3   7   5       22.68       27.31      2.82 o
   4   7   5        7.26        5.43      2.54 o
   5   7   5        8.52       11.44      2.72 o
   6   7   5       24.27       34.64      3.26 o
   7   7   5        7.89       13.79      2.80 o
   8   7   5        0.94        2.58      2.93 o
   9   7   5        3.33        3.71      3.17 o
  10   7   5       10.87        7.12      2.86 o
  -8   8   5        1.53       -2.81      2.81 o
  -7   8   5       11.02       12.60      2.91 o
  -6   8   5       33.73       40.34      3.68 o
  -5   8   5        0.51        2.02      2.68 o
  -4   8   5        0.05        0.46      2.06 o
  -3   8   5       22.09       21.71      2.56 o
  -2   8   5        5.16        7.09      2.09 o
  -1   8   5        6.40        5.42      2.13 o
   0   8   5        2.51        0.48      1.98 o
   1   8   5        0.87       -0.38      1.86 o
   2   8   5        0.01        1.64      2.05 o
   3   8   5        0.13        0.17      2.15 o
   4   8   5        7.62        8.11      2.76 o
   5   8   5        3.34        3.87      2.46 o
   6   8   5        7.50        8.61      3.13 o
 -19   0   6        0.00       -2.31      3.97 o
 -18   0   6        3.40        0.95      3.59 o
 -17   0   6       19.36       11.79      3.93 o
 -16   0   6        0.78        2.28      3.20 o
 -15   0   6       18.81       16.13      3.62 o
 -14   0   6        1.47       -0.20      3.38 o
 -13   0   6      753.21      721.25     13.68 o
 -12   0   6      254.24      222.81      9.50 o
 -11   0   6     1424.89     1313.46     16.47 o
 -10   0   6      141.90      117.29      4.51 o
  -9   0   6      114.09      114.20      3.98 o
  -8   0   6      273.60      304.25      5.85 o
  -7   0   6      551.49      557.05      6.66 o
  -6   0   6      178.59      159.16      2.64 o
  -5   0   6       73.79       83.11      1.85 o
  -4   0   6      243.85      243.69      3.15 o
  -3   0   6     1073.73     1110.89     10.08 o
  -2   0   6      396.71      400.54      3.89 o
  -1   0   6      710.59      627.67      5.03 o
   0   0   6     2432.99     2507.46     16.17 o
   1   0   6      441.52      442.01      4.54 o
   2   0   6     2650.73     2878.92     19.64 o
   3   0   6      451.90      457.60      4.78 o
   4   0   6      466.36      478.35      5.53 o
   5   0   6        9.38        8.67      1.63 o
   6   0   6       30.57       28.34      1.82 o
   7   0   6       55.36       53.40      2.69 o
   8   0   6        5.92        6.51      1.58 o
   9   0   6      132.81      158.27      4.43 o
  10   0   6      573.36      586.42     10.09 o
  11   0   6      326.63      362.91      7.98 o
  12   0   6       43.84       42.75      3.85 o
  13   0   6      192.83      211.93      6.60 o
  14   0   6        5.50        9.73      3.50 o
  15   0   6        0.00        1.23      2.93 o
  16   0   6        0.02        4.32      3.74 o
  17   0   6        0.01        1.98      4.54 o
 -19   1   6       27.61       38.38      4.66 o
 -18   1   6        0.02        4.10      2.96 o
 -17   1   6        1.58        1.87      2.47 o
 -16   1   6        2.73        2.35      2.31 o
 -15   1   6        4.67        6.16      2.10 o
 -14   1   6        0.31        0.02      1.97 o
 -13   1   6        5.27        5.84      2.22 o
 -12   1   6       61.41       51.64      2.90 o
 -11   1   6      257.97      238.80      4.45 o
 -10   1   6      531.30      519.83      6.24 o
  -9   1   6      293.55      274.60      3.59 o
  -8   1   6      440.34      428.82      4.35 o
  -7   1   6        5.99        4.08      0.96 o
  -6   1   6       32.44       34.72      1.15 o
  -5   1   6      112.34      108.01      1.41 o
  -4   1   6      650.27      718.69      4.01 o
  -3   1   6      161.86      205.16      1.77 o
  -2   1   6     1624.95     1646.79      7.85 o
  -1   1   6     3109.13     3205.99     14.14 o
   0   1   6     1393.38     1442.70      7.28 o
   1   1   6      665.12      621.48      3.98 o
   2   1   6      389.39      392.57      3.09 o
   3   1   6      450.49      531.74      3.90 o
   4   1   6      975.30     1023.54      6.58 o
   5   1   6      195.34      184.85      2.56 o
   6   1   6       26.97       23.20      1.24 o
   7   1   6       20.82       14.27      1.18 o
   8   1   6      265.04      278.45      3.99 o
   9   1   6       37.87       37.14      1.83 o
  10   1   6      178.23      187.05      3.99 o
  11   1   6       94.43      114.44      3.40 o
  12   1   6       12.15       14.60      2.43 o
  13   1   6       21.60       24.86      2.71 o
  14   1   6      191.37      213.56      5.90 o
  15   1   6        8.36       12.97      2.78 o
  16   1   6        3.23        1.39      2.65 o
  17   1   6        3.32        0.55      2.87 o
 -19   2   6        6.36       14.54      8.48 o
 -18   2   6       25.62       32.04      4.54 o
 -17   2   6        0.09        3.39      2.50 o
 -16   2   6       11.45        9.90      2.66 o
 -15   2   6        1.26       -0.23      1.99 o
 -14   2   6        9.95        6.14      2.07 o
 -13   2   6       12.07        6.38      2.21 o
 -12   2   6       11.36        5.75      1.63 o
 -11   2   6        0.15       -1.20      1.20 o
 -10   2   6       16.75       10.59      1.29 o
  -9   2   6        0.80       -0.32      0.85 o
  -8   2   6      437.07      452.16      4.54 o
  -7   2   6      160.47      145.07      2.21 o
  -6   2   6     1091.41     1203.49      7.23 o
  -5   2   6      290.98      305.00      2.54 o
  -4   2   6      231.84      240.20      1.99 o
  -3   2   6      122.82      128.47      1.39 o
  -2   2   6      928.92      960.05      4.91 o
  -1   2   6      624.62      654.66      4.01 o
   0   2   6      430.83      450.45      3.12 o
   1   2   6       16.02       19.64      0.85 o
   2   2   6      724.66      789.72      5.31 o
   3   2   6     1685.25     1747.96     10.49 o
   4   2   6      287.55      322.26      3.42 o
   5   2   6        0.00        0.30      0.78 o
   6   2   6      162.99      156.13      2.83 o
   7   2   6        0.09       -0.33      0.87 o
   8   2   6       62.26       64.61      2.23 o
   9   2   6        0.00       -1.07      1.07 o
  10   2   6        0.35        0.65      1.70 o
  11   2   6       61.46       53.16      3.14 o
  12   2   6      134.22      148.50      4.89 o
  13   2   6        0.21       -0.89      2.02 o
  14   2   6       13.49       16.02      2.60 o
  15   2   6        0.28       -0.71      2.32 o
  16   2   6        5.41        4.80      3.03 o
  17   2   6       15.90       14.42      5.80 o
 -18   3   6       10.21       15.60      3.86 o
 -17   3   6        0.76        1.07      3.39 o
 -16   3   6        3.43        1.04      3.09 o
 -15   3   6        4.33        3.60      2.06 o
 -14   3   6       43.26       56.31      3.42 o
 -13   3   6       63.63       73.87      3.60 o
 -12   3   6       46.21       41.07      2.82 o
 -11   3   6       11.90       10.88      1.49 o
 -10   3   6       11.89       19.63      1.61 o
  -9   3   6       18.42       16.29      1.25 o
  -8   3   6       90.16       90.77      1.98 o
  -7   3   6      100.90       85.56      1.68 o
  -6   3   6       62.24       47.26      1.25 o
  -5   3   6       11.62       16.30      0.82 o
  -4   3   6      307.78      271.80      2.27 o
  -3   3   6       60.20       45.86      1.14 o
  -2   3   6      190.17      175.41      1.77 o
  -1   3   6       42.73       48.85      1.05 o
   0   3   6      539.78      575.35      4.00 o
   1   3   6      359.03      376.07      3.25 o
   2   3   6       77.28      101.00      1.76 o
   3   3   6      186.38      215.02      2.57 o
   4   3   6      471.19      463.14      4.51 o
   5   3   6      478.94      500.63      4.89 o
   6   3   6      172.86      180.11      3.06 o
   7   3   6       62.27       57.05      2.02 o
   8   3   6      409.11      434.83      5.18 o
   9   3   6        0.09        1.39      1.38 o
  10   3   6      169.25      160.09      4.23 o
  11   3   6       28.35       34.04      2.90 o
  12   3   6        5.97        5.29      2.18 o
  13   3   6        4.80        2.38      2.29 o
  14   3   6        0.13       -1.35      2.75 o
  15   3   6       23.71       24.35      3.63 o
  16   3   6       36.78       43.74      3.84 o
 -17   4   6        2.17       11.69      4.40 o
 -16   4   6        0.11       -0.38      2.93 o
 -15   4   6        6.36        8.67      2.90 o
 -14   4   6        0.05       -0.35      2.44 o
 -13   4   6        0.39        4.76      2.47 o
 -12   4   6       30.46       35.86      3.35 o
 -11   4   6       65.94       59.08      3.16 o
 -10   4   6       62.03       47.53      2.27 o
  -9   4   6        0.15       -0.91      0.91 o
  -8   4   6       39.27       38.21      1.54 o
  -7   4   6       20.15       19.40      1.18 o
  -6   4   6      801.77      795.98      5.38 o
  -5   4   6       33.72       31.58      1.06 o
  -4   4   6      148.96      137.57      2.32 o
  -3   4   6       81.38       82.94      1.26 o
  -2   4   6      336.99      322.48      2.59 o
  -1   4   6      515.67      514.77      3.88 o
   0   4   6        2.90        1.82      0.75 o
   1   4   6       46.88       40.80      1.10 o
   2   4   6       88.80       89.32      1.33 o
   3   4   6       96.43       91.70      1.93 o
   4   4   6        1.02        0.17      0.92 o
   5   4   6        7.89        3.72      1.01 o
   6   4   6      117.20      121.03      3.22 o
   7   4   6       53.15       55.37      2.29 o
   8   4   6      175.41      201.45      4.24 o
   9   4   6        2.08       -0.26      1.51 o
  10   4   6        3.20        2.08      2.89 o
  11   4   6        0.03       -2.04      2.04 o
  12   4   6        0.94       -2.08      2.08 o
  13   4   6        1.39        2.91      2.40 o
  14   4   6        0.20       -2.15      2.63 o
  15   4   6        0.20        1.56      3.19 o
 -16   5   6       18.00       13.07      4.85 o
 -15   5   6       15.89       14.10      5.72 o
 -14   5   6        3.81        1.46      3.65 o
 -13   5   6       41.85       40.74      3.68 o
 -12   5   6       10.08       17.61      2.89 o
 -11   5   6        0.06       -1.81      1.81 o
 -10   5   6       22.84       23.50      2.47 o
  -9   5   6        5.96        4.39      1.57 o
  -8   5   6       26.38       26.25      2.00 o
  -7   5   6      287.37      286.54      4.66 o
  -6   5   6       40.68       38.36      1.74 o
  -5   5   6       25.41       28.53      1.15 o
  -4   5   6      216.81      219.47      2.44 o
  -3   5   6        0.55       -2.06      2.06 o
  -2   5   6        9.10        0.49      1.33 o
  -1   5   6       24.15       21.88      1.36 o
   0   5   6       28.82       25.12      1.47 o
   1   5   6       21.46       13.46      1.54 o
   2   5   6       71.41       73.93      1.58 o
   3   5   6       13.84       14.16      1.48 o
   4   5   6       56.90       60.63      2.97 o
   5   5   6      261.33      287.67      4.89 o
   6   5   6      262.86      280.83      5.15 o
   7   5   6      176.45      203.20      4.65 o
   8   5   6       47.45       52.14      2.98 o
   9   5   6        3.94        1.17      2.07 o
  10   5   6        2.82        3.59      2.72 o
  11   5   6        0.28       -0.08      2.62 o
  12   5   6        2.01        4.43      3.02 o
  13   5   6        1.16        2.02      4.43 o
  14   5   6        1.70       -1.35      3.19 o
 -14   6   6        1.46        6.30      2.80 o
 -13   6   6        5.61        9.61      2.85 o
 -12   6   6        2.47        5.21      2.58 o
 -11   6   6        7.95       11.80      2.53 o
 -10   6   6        1.86        4.31      2.13 o
  -9   6   6       13.80       19.10      3.03 o
  -8   6   6        2.02        2.74      1.69 o
  -7   6   6      194.70      198.71      4.37 o
  -6   6   6       88.20       97.44      2.43 o
  -5   6   6        2.02        5.20      2.27 o
  -4   6   6      514.50      506.75      8.75 o
  -3   6   6       24.64       24.50      2.69 o
  -2   6   6        3.03       -2.05      2.05 o
  -1   6   6       20.21       16.61      2.86 o
   0   6   6       54.81       52.06      3.58 o
   1   6   6        0.07       -1.77      4.31 o
   2   6   6      163.96      149.88      4.73 o
   3   6   6        2.37        0.39      1.86 o
   4   6   6       53.95       55.40      2.17 o
   5   6   6       20.02       19.00      1.88 o
   6   6   6        1.06       -1.63      1.63 o
   7   6   6       24.58       24.57      2.63 o
   8   6   6       18.85       23.24      2.88 o
   9   6   6       77.14       78.26      4.45 o
  10   6   6        9.63        9.33      2.83 o
  11   6   6        1.54        2.32      2.91 o
  12   6   6        5.46        0.97      3.08 o
 -11   7   6        0.88        0.92      2.96 o
 -10   7   6        1.72        0.95      2.61 o
  -9   7   6        1.12       -1.07      2.85 o
  -8   7   6        0.18       -0.40      2.25 o
  -7   7   6        0.40        0.98      2.79 o
  -6   7   6        4.77        5.41      2.55 o
  -5   7   6       13.16       13.97      2.58 o
  -4   7   6       10.36       24.79      2.74 o
  -3   7   6        9.47       11.73      2.43 o
  -2   7   6        0.52        4.38      2.14 o
  -1   7   6       35.50       23.93      3.05 o
   0   7   6        6.75        3.86      2.27 o
   1   7   6       10.72        8.65      2.19 o
   2   7   6        4.10        3.56      2.79 o
   3   7   6        6.67        7.12      2.69 o
   4   7   6       11.12        8.14      2.68 o
   5   7   6       13.67        9.00      2.69 o
   6   7   6       76.62       88.55      5.45 o
   7   7   6        3.32        9.11      3.15 o
   8   7   6        6.60        6.87      3.40 o
   9   7   6       63.40       65.22      5.56 o
  -7   8   6        7.25        9.00      2.99 o
  -6   8   6        3.65        3.06      2.75 o
  -5   8   6       12.46       13.60      3.03 o
  -4   8   6        0.08        1.68      2.20 o
  -3   8   6       24.17       22.70      2.95 o
  -2   8   6       35.88       47.98      3.44 o
  -1   8   6        6.10        7.89      2.32 o
   0   8   6        1.72        2.28      2.05 o
   1   8   6        9.14       12.35      2.41 o
   2   8   6       15.24       18.28      3.06 o
   3   8   6        3.81        5.04      2.78 o
   4   8   6        3.28       -1.80      2.51 o
   5   8   6        6.14        8.61      3.09 o
   6   8   6        0.14       -2.02      4.44 o
 -19   1   7       19.91       22.58      3.77 o
 -18   1   7       38.72       34.41      3.53 o
 -17   1   7        4.25        5.33      2.62 o
 -16   1   7        7.97        8.24      2.61 o
 -15   1   7       23.06       21.73      2.78 o
 -14   1   7        8.05        4.88      2.23 o
 -13   1   7       29.77       28.37      2.64 o
 -12   1   7      107.35       97.84      3.41 o
 -11   1   7        0.14        2.78      1.53 o
 -10   1   7       64.56       57.13      2.59 o
  -9   1   7        0.76       -1.10      1.10 o
  -8   1   7      266.38      269.87      3.54 o
  -7   1   7      151.93      147.62      2.54 o
  -6   1   7       26.70       20.98      1.04 o
  -5   1   7      945.41     1010.56      6.38 o
  -4   1   7      148.18      191.93      2.05 o
  -3   1   7       39.58       32.24      0.85 o
  -2   1   7       18.81       19.29      0.76 o
  -1   1   7        0.21        0.66      0.58 o
   0   1   7      505.82      532.86      3.61 o
   1   1   7      317.62      337.47      2.84 o
   2   1   7      531.74      559.60      4.07 o
   3   1   7      113.83      137.20      2.06 o
   4   1   7      394.21      385.13      4.08 o
   5   1   7       19.71       13.66      1.19 o
   6   1   7      169.68      177.18      2.95 o
   7   1   7       15.98       18.68      1.46 o
   8   1   7      228.06      240.68      3.88 o
   9   1   7      125.48      129.20      3.10 o
  10   1   7       18.09       16.25      1.65 o
  11   1   7        2.55        2.98      1.72 o
  12   1   7       45.87       48.04      2.59 o
  13   1   7        5.08        5.33      2.29 o
  14   1   7        2.71        6.24      3.12 o
  15   1   7        2.43        3.13      2.81 o
  16   1   7       11.93       11.91      3.41 o
  17   1   7        0.01        2.67      2.94 o
 -18   2   7        1.97        3.87      3.40 o
 -17   2   7       24.82       23.04      3.14 o
 -16   2   7        6.07        4.51      2.46 o
 -15   2   7       10.33        9.30      2.40 o
 -14   2   7        0.00       -0.38      1.93 o
 -13   2   7       10.02        7.45      1.96 o
 -12   2   7        1.53       -0.67      1.44 o
 -11   2   7        9.72        9.73      1.70 o
 -10   2   7       20.22       12.50      1.48 o
  -9   2   7        1.00        3.55      1.05 o
  -8   2   7      500.62      474.06      4.74 o
  -7   2   7       86.01       82.02      1.81 o
  -6   2   7      265.95      280.56      2.84 o
  -5   2   7        2.31        0.37      0.67 o
  -4   2   7      310.40      307.08      2.54 o
  -3   2   7       72.52       61.58      1.20 o
  -2   2   7        9.28       13.33      0.73 o
  -1   2   7        1.94        1.01      0.62 o
   0   2   7      760.95      697.74      4.57 o
   1   2   7      570.90      617.54      4.27 o
   2   2   7       76.16       54.91      1.45 o
   3   2   7      409.92      359.08      3.73 o
   4   2   7      391.85      365.03      4.01 o
   5   2   7      168.11      187.80      3.10 o
   6   2   7       51.33       43.27      1.85 o
   7   2   7      100.06      106.50      2.67 o
   8   2   7       12.33        8.49      1.50 o
   9   2   7       28.75       22.68      1.82 o
  10   2   7       37.28       41.21      2.60 o
  11   2   7      120.60      126.68      4.22 o
  12   2   7        0.28        0.68      1.74 o
  13   2   7        0.03       -1.28      2.04 o
  14   2   7       41.68       41.68      3.23 o
  15   2   7       53.26       52.51      3.65 o
  16   2   7       12.46       11.02      3.12 o
 -18   3   7        0.00       -1.49      5.85 o
 -17   3   7        4.16        6.95      3.23 o
 -16   3   7        3.17        6.87      3.05 o
 -15   3   7        2.51       -0.53      2.27 o
 -14   3   7        0.38        0.26      1.96 o
 -13   3   7       78.27       65.93      3.30 o
 -12   3   7        8.45        4.96      1.75 o
 -11   3   7       10.10        6.86      1.72 o
 -10   3   7        1.30       -0.09      1.11 o
  -9   3   7        6.65        5.74      1.09 o
  -8   3   7       18.65       23.36      1.28 o
  -7   3   7       14.11       12.76      1.07 o
  -6   3   7       14.07       16.02      0.97 o
  -5   3   7        0.20        0.15      0.62 o
  -4   3   7       97.37       94.17      1.49 o
  -3   3   7        0.80        3.57      0.76 o
  -2   3   7       65.96       80.38      1.34 o
  -1   3   7       45.53       52.61      1.27 o
   0   3   7       37.55       47.75      1.58 o
   1   3   7      628.27      708.93      5.54 o
   2   3   7        1.95        1.85      0.72 o
   3   3   7       29.33       34.71      1.39 o
   4   3   7       32.48       25.67      1.49 o
   5   3   7       29.85       35.37      1.68 o
   6   3   7        3.13       -0.76      1.03 o
   7   3   7       74.98       69.71      2.35 o
   8   3   7      136.37      148.01      4.83 o
   9   3   7       12.26       14.73      2.03 o
  10   3   7        2.72        5.05      2.01 o
  11   3   7        9.97       15.16      2.28 o
  12   3   7        0.58       -1.23      2.04 o
  13   3   7       23.45       20.69      2.70 o
  14   3   7        1.84       -0.42      2.83 o
  15   3   7       28.39       39.73      3.77 o
  16   3   7        2.67       11.31      8.08 o
 -17   4   7        0.01        9.29      6.46 o
 -16   4   7        0.01       -0.27      2.78 o
 -15   4   7        1.83        1.68      2.56 o
 -14   4   7        2.20        4.01      3.32 o
 -13   4   7        6.53       10.00      2.96 o
 -12   4   7        2.98        5.37      2.28 o
 -11   4   7       65.22       60.28      4.17 o
 -10   4   7       86.45       75.73      2.93 o
  -9   4   7        2.47        2.22      1.25 o
  -8   4   7       23.00       20.71      1.40 o
  -7   4   7        0.35       -0.87      0.89 o
  -6   4   7      115.12      120.15      2.24 o
  -5   4   7      195.51      190.46      2.64 o
  -4   4   7      101.35       90.87      1.47 o
  -3   4   7       66.45       59.29      1.09 o
  -2   4   7       92.05       95.86      1.56 o
  -1   4   7       86.43       92.29      1.67 o
   0   4   7       42.24       46.39      1.29 o
   1   4   7       81.20       92.02      1.46 o
   2   4   7      166.38      166.67      2.18 o
   3   4   7       23.00       18.16      1.09 o
   4   4   7        0.01       -0.70      0.70 o
   5   4   7        0.00       -1.01      1.01 o
   6   4   7        6.56        7.74      1.43 o
   7   4   7       21.81       23.51      1.95 o
   8   4   7       95.78      100.50      3.41 o
   9   4   7      113.80      135.01      5.21 o
  10   4   7       42.47       38.18      2.97 o
  11   4   7        3.03       -1.55      2.07 o
  12   4   7        0.04       -2.04      2.04 o
  13   4   7        2.99        1.60      2.49 o
  14   4   7        0.01       -0.31      2.93 o
  15   4   7        4.11        4.85      6.46 o
 -15   5   7        5.26        5.85      2.91 o
 -14   5   7        7.39        6.26      2.59 o
 -13   5   7        2.35        4.01      2.59 o
 -12   5   7        0.20       -2.28      2.28 o
 -11   5   7        7.25        6.69      2.19 o
 -10   5   7        0.49        4.02      1.72 o
  -9   5   7        6.23        4.14      1.68 o
  -8   5   7       11.34       10.84      1.81 o
  -7   5   7        2.04        3.98      1.55 o
  -6   5   7        3.23        0.65      1.39 o
  -5   5   7      247.55      267.24      3.26 o
  -4   5   7      107.47       96.94      1.75 o
  -3   5   7        2.85       -0.99      0.99 o
  -2   5   7        3.18       -1.42      1.42 o
  -1   5   7        0.59       -1.76      1.76 o
   0   5   7        7.86        5.44      1.21 o
   1   5   7       18.16       14.72      1.42 o
   2   5   7       46.10       43.49      1.35 o
   3   5   7       75.87       72.95      2.07 o
   4   5   7        1.15        0.88      1.41 o
   5   5   7       19.52       18.56      2.02 o
   6   5   7        2.54        5.15      1.79 o
   7   5   7        1.18        3.08      1.81 o
   8   5   7        1.02        0.26      1.68 o
   9   5   7       10.09       10.44      2.66 o
  10   5   7        1.10       -2.02      2.28 o
  11   5   7        0.24       -2.56      2.56 o
  12   5   7        0.15       -0.97      3.11 o
  13   5   7        0.49       -0.72      3.13 o
 -13   6   7        2.11        1.29      2.62 o
 -12   6   7       19.92       31.65      3.38 o
 -11   6   7       18.23       22.39      3.44 o
 -10   6   7        0.17        1.58      2.52 o
  -9   6   7        0.41        1.33      1.99 o
  -8   6   7        2.53        3.32      1.76 o
  -7   6   7       11.56       15.03      1.83 o
  -6   6   7       36.74       30.07      2.28 o
  -5   6   7        5.03       10.89      2.61 o
  -4   6   7       25.66       39.05      3.01 o
  -3   6   7        1.05       -0.22      2.19 o
  -2   6   7      120.49      141.21      5.21 o
  -1   6   7       19.72       20.13      2.87 o
   0   6   7       30.90       25.24      3.05 o
   1   6   7       15.52       17.74      1.82 o
   2   6   7        0.99       -1.42      1.42 o
   3   6   7        4.98        0.11      1.61 o
   4   6   7        2.84        2.80      1.62 o
   5   6   7        0.95       -1.89      1.89 o
   6   6   7        0.70        0.60      1.94 o
   7   6   7        0.76        5.36      2.83 o
   8   6   7        3.49        8.37      2.36 o
   9   6   7        0.00        1.93      2.74 o
  10   6   7        8.26        3.95      2.63 o
  11   6   7       10.95       11.16      3.44 o
 -11   7   7        5.66        3.15      3.74 o
 -10   7   7        0.13        2.69      3.38 o
  -9   7   7       10.40       11.56      3.54 o
  -8   7   7        0.00       -2.64      2.64 o
  -7   7   7       14.00       15.45      4.02 o
  -6   7   7       13.57       21.10      3.19 o
  -5   7   7        3.37        5.92      2.47 o
  -4   7   7        1.90        3.33      2.29 o
  -3   7   7        1.84        3.09      2.28 o
  -2   7   7       32.34       38.07      3.53 o
  -1   7   7       29.07       20.04      3.03 o
   0   7   7        1.76        3.91      2.53 o
   1   7   7        9.37        9.56      2.63 o
   2   7   7       17.29       14.99      3.04 o
   3   7   7        3.63        9.20      3.18 o
   4   7   7       25.06       25.66      3.50 o
   5   7   7        2.05        2.38      3.32 o
   6   7   7        1.26        1.34      2.68 o
   7   7   7       12.66       10.29      3.48 o
   8   7   7       47.29       58.52      5.99 o
   9   7   7        5.00        8.48      6.06 o
  -7   8   7        0.57        6.06      3.68 o
  -6   8   7        5.75        7.10      2.93 o
  -5   8   7        9.50       19.77      2.97 o
  -4   8   7        8.65       16.63      3.34 o
  -3   8   7        4.24        7.32      2.50 o
  -2   8   7       14.35       18.58      2.83 o
  -1   8   7        5.00       10.45      2.57 o
   0   8   7        0.38        3.71      2.45 o
   1   8   7        2.27        4.05      2.36 o
   2   8   7        0.00        0.32      2.46 o
   3   8   7        4.60        1.73      3.67 o
   4   8   7        0.55       -2.50      2.66 o
 -19   0   8        0.26        2.50      4.65 o
 -18   0   8       25.60       31.67      6.70 o
 -17   0   8        0.58        3.58      3.53 o
 -16   0   8       22.82       16.80      3.95 o
 -15   0   8        9.40       11.00      3.50 o
 -14   0   8       42.68       40.39      4.06 o
 -13   0   8      295.33      284.17      7.88 o
 -12   0   8      724.26      699.59     13.87 o
 -11   0   8      371.05      373.00      8.19 o
 -10   0   8       71.28       68.51      4.10 o
  -9   0   8       47.93       49.11      3.35 o
  -8   0   8      100.96      117.18      4.09 o
  -7   0   8        3.24       10.22      2.39 o
  -6   0   8      227.31      210.15      4.03 o
  -5   0   8      178.24      163.63      3.39 o
  -4   0   8       84.49       71.49      2.80 o
  -3   0   8       38.92       45.60      1.73 o
  -2   0   8     4848.47     4686.78     28.79 o
  -1   0   8      473.31      496.71      5.23 o
   0   0   8      787.06      795.27      7.49 o
   1   0   8     4414.41     4746.91     34.10 o
   2   0   8      549.89      663.83      8.36 o
   3   0   8       76.46       82.87      2.68 o
   4   0   8      191.18      206.69      4.44 o
   5   0   8        0.67       -1.24      1.24 o
   6   0   8       13.28        1.68      2.27 o
   7   0   8       18.74       19.07      2.43 o
   8   0   8       57.15       56.92      3.65 o
   9   0   8       18.06       16.26      2.60 o
  10   0   8       31.27       34.15      3.29 o
  11   0   8      133.46      153.71      6.08 o
  12   0   8       43.65       48.00      3.91 o
  13   0   8        4.80        0.51      2.45 o
  14   0   8       29.05       32.70      5.19 o
  15   0   8        0.75        1.74      4.40 o
  16   0   8        1.57        2.37      4.45 o
 -18   1   8        0.03       -2.69      2.69 o
 -17   1   8       27.07       29.31      3.38 o
 -16   1   8        7.75       10.11      2.74 o
 -15   1   8       34.65       31.10      3.12 o
 -14   1   8       94.07       85.13      3.79 o
 -13   1   8       40.42       33.46      2.49 o
 -12   1   8       29.34       30.80      2.42 o
 -11   1   8      658.64      655.99      9.04 o
 -10   1   8       13.23       11.49      1.86 o
  -9   1   8       25.80       25.32      1.99 o
  -8   1   8      161.69      157.21      2.48 o
  -7   1   8        2.46        2.61      0.81 o
  -6   1   8      128.51      109.02      2.32 o
  -5   1   8        4.65        2.74      0.93 o
  -4   1   8      122.37      130.36      2.44 o
  -3   1   8      215.16      219.37      2.20 o
  -2   1   8       20.63       23.94      0.99 o
  -1   1   8       11.48       22.62      1.18 o
   0   1   8       69.78       70.80      1.58 o
   1   1   8      670.54      631.98      4.71 o
   2   1   8     2220.23     2239.22     15.38 o
   3   1   8       60.37       61.67      1.92 o
   4   1   8       85.46       93.93      2.27 o
   5   1   8       99.12      111.79      2.53 o
   6   1   8       57.97       58.57      2.16 o
   7   1   8       53.29       55.18      2.27 o
   8   1   8       11.78        8.62      1.43 o
   9   1   8        0.58        1.97      1.35 o
  10   1   8       23.65       22.63      2.11 o
  11   1   8       20.85       21.75      2.12 o
  12   1   8        0.18        1.46      2.12 o
  13   1   8       17.86       14.64      2.32 o
  14   1   8        3.59        6.37      2.38 o
  15   1   8       75.77       85.95      4.86 o
  16   1   8        6.64        8.75      3.21 o
 -18   2   8        1.78        0.26      3.14 o
 -17   2   8       50.73       48.75      3.96 o
 -16   2   8        4.99        9.46      2.50 o
 -15   2   8        2.03        8.43      2.25 o
 -14   2   8        1.39        2.74      1.75 o
 -13   2   8       21.89       26.64      2.49 o
 -12   2   8        5.13        0.19      1.52 o
 -11   2   8        4.14        0.42      1.67 o
 -10   2   8        2.23        1.32      1.26 o
  -9   2   8       25.51       26.60      1.46 o
  -8   2   8        7.92       10.28      1.12 o
  -7   2   8       28.69       24.69      1.33 o
  -6   2   8       53.93       66.08      1.72 o
  -5   2   8       45.75       59.81      1.73 o
  -4   2   8       17.36       17.51      0.98 o
  -3   2   8       38.25       44.32      1.36 o
  -2   2   8       39.39       29.65      1.16 o
  -1   2   8       60.63       47.45      1.40 o
   0   2   8       50.52       52.74      1.46 o
   1   2   8       23.33       24.49      1.17 o
   2   2   8        4.23        3.76      0.92 o
   3   2   8       20.54       19.11      1.35 o
   4   2   8      148.05      136.05      2.71 o
   5   2   8        2.51        1.37      1.04 o
   6   2   8        0.45       -1.00      1.00 o
   7   2   8       12.33       10.27      1.44 o
   8   2   8       28.69       25.79      1.88 o
   9   2   8       34.86       33.76      2.49 o
  10   2   8       38.53       41.09      2.75 o
  11   2   8       46.83       51.14      3.09 o
  12   2   8        4.28        3.87      2.06 o
  13   2   8        0.00       -2.13      2.13 o
  14   2   8       30.26       29.03      3.14 o
  15   2   8       19.45       29.67      3.20 o
  16   2   8        0.01       -1.14      6.96 o
 -17   3   8       12.42       19.43      4.00 o
 -16   3   8        0.48       -2.70      2.72 o
 -15   3   8       17.70       13.98      3.11 o
 -14   3   8        2.71        2.26      2.66 o
 -13   3   8       15.87       13.24      2.26 o
 -12   3   8        7.01        4.82      1.90 o
 -11   3   8       36.25       35.71      2.13 o
 -10   3   8       12.75       12.89      1.46 o
  -9   3   8       57.55       58.20      2.07 o
  -8   3   8        5.71        7.50      1.03 o
  -7   3   8       17.27       12.37      1.11 o
  -6   3   8        8.68        6.95      0.95 o
  -5   3   8        0.04       -0.69      0.69 o
  -4   3   8       85.39       84.76      1.66 o
  -3   3   8       77.98       79.87      1.55 o
  -2   3   8      357.30      351.73      3.10 o
  -1   3   8       23.20       27.51      1.09 o
   0   3   8       13.24       19.50      1.07 o
   1   3   8       42.35       38.57      1.36 o
   2   3   8       21.77       18.32      1.21 o
   3   3   8       70.43       88.30      2.12 o
   4   3   8      124.53      123.90      2.71 o
   5   3   8        0.56       -1.03      1.03 o
   6   3   8       11.79       10.58      1.39 o
   7   3   8       67.96       68.57      2.46 o
   8   3   8       25.32       26.20      2.47 o
   9   3   8       91.08      105.92      4.40 o
  10   3   8        9.60        5.67      1.95 o
  11   3   8        8.54        9.25      2.27 o
  12   3   8        2.34       -0.19      2.06 o
  13   3   8        0.40       -2.59      2.59 o
  14   3   8        5.84        8.41      2.77 o
  15   3   8        1.44        3.80      3.05 o
 -16   4   8       15.82       16.76      3.79 o
 -15   4   8        1.69        3.93      3.08 o
 -14   4   8       10.71       11.03      2.80 o
 -13   4   8       19.66       21.75      2.72 o
 -12   4   8       49.01       39.97      3.37 o
 -11   4   8        1.84        1.85      1.93 o
 -10   4   8        0.59        1.35      1.78 o
  -9   4   8      145.50      137.64      3.07 o
  -8   4   8       30.72       32.73      1.70 o
  -7   4   8       10.83        7.54      1.45 o
  -6   4   8       65.47       71.39      2.58 o
  -5   4   8      206.95      214.96      3.16 o
  -4   4   8      125.55      106.11      2.07 o
  -3   4   8        3.12        1.43      0.53 o
  -2   4   8       13.43        9.04      0.75 o
  -1   4   8        0.46       -0.47      0.47 o
   0   4   8        1.00       -0.48      0.48 o
   1   4   8       13.22       12.90      0.93 o
   2   4   8       84.18       82.63      2.09 o
   3   4   8       24.67       25.95      1.60 o
   4   4   8       36.63       36.50      1.64 o
   5   4   8       43.14       49.96      1.98 o
   6   4   8       55.63       56.19      2.62 o
   7   4   8       69.26       76.39      3.48 o
   8   4   8       39.93       43.64      3.09 o
   9   4   8       31.97       36.69      2.85 o
  10   4   8       11.34       14.68      2.57 o
  11   4   8        1.87       -1.49      2.28 o
  12   4   8        1.96       -0.37      2.17 o
  13   4   8       11.69        9.27      3.10 o
  14   4   8        0.40        2.19      3.07 o
 -15   5   8       16.84       25.56      3.79 o
 -14   5   8        4.15        3.15      5.04 o
 -13   5   8        0.60        1.05      2.36 o
 -12   5   8        0.18       -1.92      2.39 o
 -11   5   8       30.84       31.25      2.92 o
 -10   5   8       53.84       50.30      2.74 o
  -9   5   8        2.58        5.02      1.79 o
  -8   5   8       11.67       10.77      1.82 o
  -7   5   8       91.49       88.75      2.88 o
  -6   5   8       24.30       28.14      2.06 o
  -5   5   8      665.01      641.50      6.32 o
  -4   5   8       26.65       24.26      1.40 o
  -3   5   8        3.79        0.27      0.90 o
  -2   5   8        7.75        3.97      0.98 o
  -1   5   8        7.67        5.05      1.16 o
   0   5   8       14.49       16.51      1.45 o
   1   5   8        1.69       -0.90      0.90 o
   2   5   8        0.10       -1.00      1.00 o
   3   5   8        6.71        5.25      1.45 o
   4   5   8      105.56      117.69      3.56 o
   5   5   8        2.59        3.42      1.78 o
   6   5   8      147.29      151.65      4.25 o
   7   5   8       10.43       11.72      2.16 o
   8   5   8       29.28       40.92      3.13 o
   9   5   8       17.72       16.73      3.09 o
  10   5   8       12.27       15.17      3.17 o
  11   5   8        1.29       -2.43      2.78 o
  12   5   8        3.07       -2.77      2.77 o
  13   5   8        0.44        7.67      5.65 o
 -13   6   8        1.51        1.14      2.97 o
 -12   6   8       12.73       17.76      3.00 o
 -11   6   8        2.15        3.00      2.49 o
 -10   6   8        2.72        1.97      2.33 o
  -9   6   8       38.69       45.09      3.28 o
  -8   6   8       51.60       50.70      3.02 o
  -7   6   8        7.07        6.25      2.44 o
  -6   6   8        1.22        4.03      1.36 o
  -5   6   8       72.07       78.07      4.90 o
  -4   6   8        0.05        8.35      2.88 o
  -3   6   8        5.86        7.40      1.57 o
  -2   6   8        8.37        9.11      1.72 o
  -1   6   8       28.48       29.24      2.12 o
   0   6   8        5.38        5.30      1.65 o
   1   6   8       62.82       62.24      3.10 o
   2   6   8        0.27        0.27      1.71 o
   3   6   8        1.93       -0.18      1.11 o
   4   6   8        1.15       -1.46      1.46 o
   5   6   8        3.88       -1.90      1.92 o
   6   6   8        7.73        4.49      2.09 o
   7   6   8        0.82        1.33      2.29 o
   8   6   8       44.26       48.17      3.69 o
   9   6   8       12.88       19.67      3.17 o
  10   6   8        0.30       -2.45      2.68 o
  11   6   8        5.85        4.57      3.34 o
 -10   7   8        4.48        7.66      3.57 o
  -9   7   8        2.39        1.14      3.07 o
  -8   7   8        1.56        1.15      3.08 o
  -7   7   8        2.70        0.04      3.89 o
  -6   7   8        1.69        1.26      2.62 o
  -5   7   8       10.08       10.90      3.32 o
  -4   7   8       26.22       30.92      3.44 o
  -3   7   8       27.38       30.46      3.31 o
  -2   7   8        9.35       13.25      2.86 o
  -1   7   8        0.36        5.47      2.71 o
   0   7   8       18.68       24.84      3.41 o
   1   7   8        0.73        3.84      2.63 o
   2   7   8        1.11       -2.36      2.36 o
   3   7   8       11.08       13.38      3.11 o
   4   7   8        0.43       -1.44      2.30 o
   5   7   8        5.99        6.35      3.03 o
   6   7   8       13.63       12.41      3.16 o
   7   7   8        5.22        6.22      4.63 o
   8   7   8        8.03       10.75      4.04 o
  -5   8   8        1.50        2.67      5.58 o
  -4   8   8        0.98       -0.64      6.24 o
  -3   8   8        4.29        7.14      2.83 o
  -2   8   8        0.02       -0.69      2.61 o
  -1   8   8        0.45        3.72      4.31 o
   0   8   8        0.27        0.33      2.20 o
   1   8   8        6.77        8.96      2.81 o
   2   8   8        0.04        3.04      2.78 o
   3   8   8        7.01        8.19      3.71 o
 -18   1   9       11.36       12.69      3.07 o
 -17   1   9       26.60       29.23      3.23 o
 -16   1   9        5.34        4.52      2.39 o
 -15   1   9        4.98        3.24      2.05 o
 -14   1   9        3.91        2.28      1.91 o
 -13   1   9        6.22        3.90      2.04 o
 -12   1   9       43.79       41.95      2.61 o
 -11   1   9       44.34       40.52      2.64 o
 -10   1   9      198.95      198.87      5.11 o
  -9   1   9      383.87      350.88      4.51 o
  -8   1   9      251.32      226.28      4.12 o
  -7   1   9        0.16       -0.95      0.95 o
  -6   1   9      393.96      416.86      4.66 o
  -5   1   9      119.37      132.51      2.61 o
  -4   1   9      199.01      191.30      2.85 o
  -3   1   9       26.97       34.29      1.45 o
  -2   1   9        0.22        2.85      0.90 o
  -1   1   9        1.78        0.85      0.82 o
   0   1   9       12.06        5.14      1.07 o
   1   1   9       37.31       31.82      1.52 o
   2   1   9       63.78       60.34      3.02 o
   3   1   9        0.23       -1.09      1.09 o
   4   1   9      255.04      235.85      3.70 o
   5   1   9        3.60       -1.28      1.28 o
   6   1   9        5.94        4.32      1.41 o
   7   1   9       53.46       51.54      2.44 o
   8   1   9       16.68       14.97      1.80 o
   9   1   9        3.69        1.06      1.45 o
  10   1   9       75.03       77.55      3.16 o
  11   1   9       39.13       40.83      2.71 o
  12   1   9        2.35       -0.54      2.25 o
  13   1   9       14.77       13.08      2.63 o
  14   1   9        1.48        3.79      2.45 o
  15   1   9        1.05        2.70      2.65 o
 -18   2   9       19.46       22.81      5.48 o
 -17   2   9        5.41       12.27      4.05 o
 -16   2   9        3.80        5.60      2.61 o
 -15   2   9       14.30       11.40      2.42 o
 -14   2   9        8.02        6.37      2.06 o
 -13   2   9        0.00       -1.11      1.57 o
 -12   2   9       16.34       12.84      2.08 o
 -11   2   9       71.15       60.59      2.41 o
 -10   2   9      121.63      110.98      3.03 o
  -9   2   9        4.60        4.09      1.13 o
  -8   2   9      108.34      114.19      2.34 o
  -7   2   9        2.13        2.49      0.94 o
  -6   2   9       44.73       48.04      1.79 o
  -5   2   9      267.65      235.31      3.23 o
  -4   2   9        4.01        6.78      0.91 o
  -3   2   9       92.82      102.07      1.91 o
  -2   2   9       52.47       58.25      1.80 o
  -1   2   9        0.25       -0.85      0.85 o
   0   2   9       12.79       15.17      1.40 o
   1   2   9        0.12        0.22      0.89 o
   2   2   9       85.87      105.87      2.46 o
   3   2   9      162.24      188.49      3.60 o
   4   2   9      504.99      535.38      5.86 o
   5   2   9       31.87       30.63      1.83 o
   6   2   9       58.53       56.33      2.39 o
   7   2   9       17.31       16.50      1.80 o
   8   2   9       53.69       57.30      2.92 o
   9   2   9       38.43       39.04      2.66 o
  10   2   9       10.95       13.03      2.16 o
  11   2   9       50.43       57.40      3.33 o
  12   2   9       10.00        8.96      2.26 o
  13   2   9       15.76       13.03      2.56 o
  14   2   9       16.46       20.21      3.04 o
  15   2   9       13.78       23.17      4.01 o
 -17   3   9        4.26        8.43      3.70 o
 -16   3   9        8.57       10.06      3.61 o
 -15   3   9        0.41       -2.33      2.75 o
 -14   3   9        0.01        2.60      2.57 o
 -13   3   9        0.07        0.45      1.77 o
 -12   3   9        9.26       10.41      1.74 o
 -11   3   9      192.02      165.91      3.51 o
 -10   3   9       12.12       11.84      1.56 o
  -9   3   9       39.87       39.06      1.86 o
  -8   3   9        1.55        1.80      1.00 o
  -7   3   9        1.80        1.32      0.90 o
  -6   3   9        9.08        8.00      1.16 o
  -5   3   9        6.55        8.72      1.05 o
  -4   3   9      166.06      150.41      2.32 o
  -3   3   9        8.15        9.80      0.93 o
  -2   3   9      145.93      158.64      2.43 o
  -1   3   9      176.82      173.36      2.74 o
   0   3   9       11.87       20.06      1.29 o
   1   3   9      120.39      146.10      2.62 o
   2   3   9       58.17       54.39      1.90 o
   3   3   9      174.12      176.10      3.15 o
   4   3   9       30.43       26.71      1.86 o
   5   3   9        0.09       -1.18      1.18 o
   6   3   9        0.83       -1.15      1.15 o
   7   3   9       12.31       10.51      1.94 o
   8   3   9        6.82        8.42      1.90 o
   9   3   9       12.94       10.15      2.05 o
  10   3   9        3.10        2.47      1.95 o
  11   3   9        8.41        5.16      2.32 o
  12   3   9        5.11        8.25      2.57 o
  13   3   9        2.61       -0.93      2.51 o
  14   3   9        3.90        8.81      2.89 o
 -16   4   9       29.10       32.20      5.42 o
 -15   4   9        8.85       13.00      3.45 o
 -14   4   9       18.74       18.86      3.07 o
 -13   4   9       34.26       38.71      3.07 o
 -12   4   9       29.13       25.07      2.92 o
 -11   4   9       11.19       14.63      2.05 o
 -10   4   9       34.09       34.50      2.58 o
  -9   4   9       13.50       10.57      1.65 o
  -8   4   9       13.74       12.51      1.69 o
  -7   4   9        9.96        8.78      1.32 o
  -6   4   9        0.88        0.29      0.89 o
  -5   4   9       75.79       91.36      2.39 o
  -4   4   9        0.12        0.24      1.14 o
  -3   4   9      130.07      121.15      2.74 o
  -2   4   9       55.14       55.26      1.78 o
  -1   4   9        0.72       -0.78      0.78 o
   0   4   9        9.20        7.33      1.05 o
   1   4   9       96.27       95.96      2.12 o
   2   4   9        7.41        4.04      1.01 o
   3   4   9        0.80       -0.89      0.89 o
   4   4   9        0.18       -0.11      1.20 o
   5   4   9       23.55       18.86      1.92 o
   6   4   9       38.17       34.16      2.72 o
   7   4   9       99.22      109.28      4.18 o
   8   4   9        8.65       11.68      2.17 o
   9   4   9       46.01       50.83      3.32 o
  10   4   9        0.98        1.32      2.20 o
  11   4   9        4.57        1.32      2.54 o
  12   4   9        0.13       -2.37      2.37 o
  13   4   9        2.21       -2.28      3.74 o
 -14   5   9        1.53       -2.46      3.27 o
 -13   5   9        5.53        9.97      2.91 o
 -12   5   9        9.81       15.68      2.82 o
 -11   5   9        0.01       -0.49      2.06 o
 -10   5   9       30.71       25.98      2.33 o
  -9   5   9        0.64        0.15      1.76 o
  -8   5   9        1.16        0.22      1.72 o
  -7   5   9       45.20       50.39      2.42 o
  -6   5   9       29.80       31.69      2.02 o
  -5   5   9       17.84       25.29      1.86 o
  -4   5   9        0.72        0.26      1.35 o
  -3   5   9       12.67        3.33      1.35 o
  -2   5   9        0.01       -1.11      1.11 o
  -1   5   9        2.00       -1.02      1.02 o
   0   5   9        0.65       -1.26      1.26 o
   1   5   9       14.07       12.02      1.68 o
   2   5   9        0.55       -1.34      1.34 o
   3   5   9        7.77        3.94      1.60 o
   4   5   9       66.67       68.22      3.17 o
   5   5   9       11.84       12.99      2.15 o
   6   5   9        7.22       10.27      2.14 o
   7   5   9       33.67       30.34      2.79 o
   8   5   9       14.89       14.13      2.84 o
   9   5   9        0.41        3.82      2.53 o
  10   5   9        0.06        2.86      2.63 o
  11   5   9        0.11       -0.75      2.91 o
  12   5   9        0.04       -2.33      2.93 o
 -13   6   9        0.06        7.67      6.06 o
 -12   6   9       22.29       33.96      3.61 o
 -11   6   9        0.80        0.85      2.38 o
 -10   6   9        3.13        6.22      2.43 o
  -9   6   9        1.84        1.53      3.67 o
  -8   6   9        0.04       -1.14      1.82 o
  -7   6   9        1.16        3.73      1.81 o
  -6   6   9        0.10        0.62      2.77 o
  -5   6   9        0.89        3.62      1.97 o
  -4   6   9       48.05       53.29      4.32 o
  -3   6   9       15.79       15.83      2.57 o
  -2   6   9        7.20        6.49      1.77 o
  -1   6   9       22.15       27.35      2.32 o
   0   6   9        0.04       -2.01      2.01 o
   1   6   9       32.35       29.05      2.64 o
   2   6   9       41.47       39.12      3.00 o
   3   6   9        5.71        6.55      1.50 o
   4   6   9        0.01       -2.31      2.31 o
   5   6   9        0.11       -1.85      1.85 o
   6   6   9        0.06       -1.90      1.90 o
   7   6   9        0.51        0.71      2.42 o
   8   6   9       15.07       18.45      3.14 o
   9   6   9        1.07        1.27      2.78 o
  10   6   9        1.47        3.66      3.00 o
 -10   7   9        5.27        3.23      6.06 o
  -9   7   9        0.78       -3.20      3.20 o
  -8   7   9        8.11        7.86      3.83 o
  -7   7   9        5.83        2.55      5.83 o
  -6   7   9        0.26       -3.27      3.27 o
  -5   7   9        0.27       -3.39      3.39 o
  -4   7   9       73.11       90.91      9.22 o
  -3   7   9        4.24       14.21      3.26 o
  -2   7   9       12.23       11.93      3.11 o
  -1   7   9        0.77        0.01      2.47 o
   0   7   9       31.85       40.26      3.90 o
   1   7   9        0.54        0.36      2.64 o
   2   7   9        5.59        8.41      3.08 o
   3   7   9        6.10        3.01      2.90 o
   4   7   9        1.21       -2.63      2.63 o
   5   7   9        0.27       -3.03      3.03 o
   6   7   9       23.39       29.38      4.80 o
   7   7   9        0.58        0.83      4.55 o
  -3   8   9        1.85       -0.90      4.40 o
  -2   8   9        1.75       -1.42      3.76 o
  -1   8   9        4.25       -1.08      2.68 o
   0   8   9        1.62        2.69      3.31 o
   1   8   9        5.85       15.35      5.65 o
 -18   0  10        2.86       -1.09      4.79 o
 -17   0  10        0.20       -3.74      3.74 o
 -16   0  10       16.30       22.56      4.74 o
 -15   0  10        0.13        4.55      3.43 o
 -14   0  10      146.10      146.42      6.28 o
 -13   0  10      107.97       93.88      7.63 o
 -12   0  10      131.24      137.55      8.11 o
 -11   0  10      367.53      345.18      8.20 o
 -10   0  10       19.96        7.42      2.80 o
  -9   0  10      270.01      263.61      6.74 o
  -8   0  10      129.90      115.33      6.00 o
  -7   0  10       16.58       16.66      2.29 o
  -6   0  10        6.84        5.48      2.00 o
  -5   0  10       29.30       23.14      3.94 o
  -4   0  10      893.30      985.17     16.57 o
  -3   0  10        1.34        7.25      1.91 o
  -2   0  10       78.82       94.55      3.48 o
  -1   0  10       13.52       14.13      1.70 o
   0   0  10       23.84       21.35      2.10 o
   1   0  10      853.03      872.11     14.44 o
   2   0  10      307.24      319.02      6.05 o
   3   0  10       18.54       14.23      2.23 o
   4   0  10        0.15       -1.66      1.66 o
   5   0  10       12.60       12.29      2.42 o
   6   0  10        1.28       -1.93      1.93 o
   7   0  10       11.21       11.18      2.48 o
   8   0  10       42.05       30.01      3.36 o
   9   0  10        3.25        0.02      2.45 o
  10   0  10      214.88      240.74      7.31 o
  11   0  10        1.79        1.93      2.95 o
  12   0  10       17.27       12.91      3.05 o
  13   0  10       17.14       13.48      7.48 o
  14   0  10       10.58        7.68      5.52 o
  15   0  10       13.71       11.47      4.09 o
 -18   1  10        1.98       -1.88      2.76 o
 -17   1  10        3.00        7.65      2.75 o
 -16   1  10       18.60       14.11      2.64 o
 -15   1  10        0.07       -1.50      1.88 o
 -14   1  10        2.59        2.72      1.87 o
 -13   1  10        0.67       -1.33      2.18 o
 -12   1  10       17.62       15.80      2.22 o
 -11   1  10       55.98       58.32      2.91 o
 -10   1  10      985.19      975.48     11.96 o
  -9   1  10        3.82        4.98      1.68 o
  -8   1  10        5.38        2.33      1.91 o
  -7   1  10       54.89       48.67      2.38 o
  -6   1  10       26.02       28.08      1.79 o
  -5   1  10        0.58       -1.00      1.00 o
  -4   1  10      125.40      118.78      1.86 o
  -3   1  10      351.02      361.28      4.10 o
  -2   1  10      669.92      745.36      6.59 o
  -1   1  10       89.27       92.22      2.34 o
   0   1  10        8.95        8.50      1.30 o
   1   1  10      564.91      576.31      5.71 o
   2   1  10        3.30        4.23      1.19 o
   3   1  10       23.18       26.35      1.80 o
   4   1  10      247.21      282.53      4.65 o
   5   1  10       13.65       18.60      1.85 o
   6   1  10        1.81       -1.37      1.37 o
   7   1  10       27.51       23.57      2.07 o
   8   1  10       65.24       61.47      2.97 o
   9   1  10        3.38        0.60      1.66 o
  10   1  10        5.08        4.78      1.89 o
  11   1  10        6.19        9.29      2.06 o
  12   1  10        1.97       -0.46      2.09 o
  13   1  10        9.87        9.70      2.55 o
  14   1  10       54.88       60.24      4.31 o
  15   1  10        6.82        4.55      3.09 o
 -17   2  10       30.05       30.84      4.40 o
 -16   2  10        5.01        6.65      2.60 o
 -15   2  10        6.96        7.85      2.39 o
 -14   2  10       11.02        5.45      2.12 o
 -13   2  10        6.30        4.55      1.99 o
 -12   2  10        3.52        3.26      1.68 o
 -11   2  10        9.41       11.70      2.06 o
 -10   2  10       24.51       30.49      2.35 o
  -9   2  10       57.93       50.33      2.11 o
  -8   2  10      400.84      424.40      5.38 o
  -7   2  10        8.81       10.53      1.44 o
  -6   2  10        0.90        0.18      0.98 o
  -5   2  10      209.36      215.91      3.25 o
  -4   2  10        8.10        6.71      1.05 o
  -3   2  10      241.57      240.84      3.01 o
  -2   2  10      126.98      113.36      2.48 o
  -1   2  10        3.44       -0.93      0.93 o
   0   2  10       16.55       20.67      1.46 o
   1   2  10      186.36      208.89      3.37 o
   2   2  10      599.69      652.34      6.26 o
   3   2  10       83.21       91.17      2.72 o
   4   2  10       70.75       53.85      2.46 o
   5   2  10        8.43        4.82      1.58 o
   6   2  10       18.09       17.89      2.05 o
   7   2  10        0.02       -1.64      1.64 o
   8   2  10        1.22       -0.87      1.81 o
   9   2  10        3.25        3.79      2.05 o
  10   2  10       20.86       19.89      2.57 o
  11   2  10       22.87       27.34      2.82 o
  12   2  10        0.59       -1.84      2.08 o
  13   2  10        8.69        4.27      2.40 o
  14   2  10        0.72        0.18      2.76 o
 -17   3  10       21.02       19.80      4.27 o
 -16   3  10       10.20       14.51      3.79 o
 -15   3  10       37.55       38.64      4.43 o
 -14   3  10       46.03       58.74      4.37 o
 -13   3  10        3.35        3.52      2.36 o
 -12   3  10       21.68       24.92      2.85 o
 -11   3  10       66.52       64.35      2.65 o
 -10   3  10        3.18        4.62      1.41 o
  -9   3  10       24.29       23.36      1.75 o
  -8   3  10       14.85       14.78      1.68 o
  -7   3  10       12.04       14.87      1.37 o
  -6   3  10      133.31      126.00      2.61 o
  -5   3  10       16.44       22.00      1.35 o
  -4   3  10      356.32      332.03      3.59 o
  -3   3  10        6.23        5.40      1.02 o
  -2   3  10       38.21       42.45      1.62 o
  -1   3  10      141.35      131.00      2.61 o
   0   3  10       39.17       46.69      1.96 o
   1   3  10        0.35       -0.11      0.99 o
   2   3  10       55.10       56.21      2.06 o
   3   3  10      209.69      223.87      3.74 o
   4   3  10       56.99       58.11      2.29 o
   5   3  10       46.57       50.09      2.45 o
   6   3  10       20.77       23.06      2.23 o
   7   3  10       17.46       20.31      2.25 o
   8   3  10      155.51      180.07      4.83 o
   9   3  10       20.14       22.94      2.52 o
  10   3  10       60.57       58.14      3.82 o
  11   3  10        3.55        3.67      2.51 o
  12   3  10        2.45        0.73      2.63 o
  13   3  10        2.05       -2.47      2.47 o
  14   3  10        6.20        7.42      4.12 o
 -15   4  10        0.04        0.01      2.97 o
 -14   4  10       10.78       12.62      2.81 o
 -13   4  10       14.88       19.47      3.01 o
 -12   4  10       13.02       13.43      3.00 o
 -11   4  10        5.99        7.97      1.96 o
 -10   4  10       63.61       61.55      3.02 o
  -9   4  10        0.01        0.27      1.56 o
  -8   4  10       70.59       77.25      3.01 o
  -7   4  10       12.56       14.89      2.25 o
  -6   4  10       33.34       35.89      2.44 o
  -5   4  10      439.73      447.08      5.73 o
  -4   4  10       87.22       87.83      3.51 o
  -3   4  10       43.22       42.27      1.64 o
  -2   4  10      149.11      141.53      2.78 o
  -1   4  10        4.67        0.79      0.99 o
   0   4  10      112.60      110.68      2.63 o
   1   4  10       13.45        9.38      1.39 o
   2   4  10       18.01       17.74      1.55 o
   3   4  10        5.39       -0.93      1.64 o
   4   4  10       27.71       30.26      2.59 o
   5   4  10        4.31        2.52      1.84 o
   6   4  10        6.99        2.07      1.88 o
   7   4  10       10.34        9.15      2.30 o
   8   4  10      122.19      134.97      7.89 o
   9   4  10        3.73        4.63      2.42 o
  10   4  10        1.60       -0.08      2.28 o
  11   4  10        3.31        1.34      2.50 o
  12   4  10        0.10       -2.45      2.45 o
  13   4  10        0.17       -3.23      6.06 o
 -14   5  10        3.35        1.00      5.66 o
 -13   5  10        4.38        6.58      3.52 o
 -12   5  10       11.74        7.22      3.48 o
 -11   5  10        7.88        6.31      2.30 o
 -10   5  10       16.52       14.71      3.40 o
  -9   5  10        5.55        6.32      1.72 o
  -8   5  10       67.26       72.85      2.99 o
  -7   5  10       25.35       23.14      2.22 o
  -6   5  10       45.93       45.60      3.20 o
  -5   5  10       21.42       25.37      1.95 o
  -4   5  10       34.83       41.69      2.15 o
  -3   5  10        3.16       -0.61      1.37 o
  -2   5  10        3.08        0.08      1.33 o
  -1   5  10       16.33       13.96      1.72 o
   0   5  10        2.15       -1.12      1.35 o
   1   5  10       11.90       12.64      1.76 o
   2   5  10       67.86       68.00      2.97 o
   3   5  10        0.31       -0.95      1.39 o
   4   5  10       46.59       55.50      2.90 o
   5   5  10       18.38       18.51      2.37 o
   6   5  10       17.38       22.56      2.56 o
   7   5  10       75.16       80.72      4.29 o
   8   5  10        0.70        1.53      2.63 o
   9   5  10        0.15       -2.26      2.78 o
  10   5  10        0.35       -2.27      2.98 o
  11   5  10        0.89        3.53      3.15 o
 -12   6  10        0.00        5.11      3.33 o
 -11   6  10        6.79       10.67      2.74 o
 -10   6  10        6.19        9.36      2.54 o
  -9   6  10        4.35        3.21      2.43 o
  -8   6  10       27.55       27.25      2.76 o
  -7   6  10       29.55       27.62      2.72 o
  -6   6  10        5.73        3.92      1.87 o
  -5   6  10      179.02      199.14      7.79 o
  -4   6  10      176.11      204.59     12.78 o
  -3   6  10       21.20       24.95      3.16 o
  -2   6  10        6.13        4.18      2.12 o
  -1   6  10        3.08       -1.39      1.91 o
   0   6  10        0.23       -2.21      3.00 o
   1   6  10       23.52       18.59      2.58 o
   2   6  10       11.03        9.64      1.61 o
   3   6  10       45.98       44.37      2.57 o
   4   6  10        6.94        3.32      1.99 o
   5   6  10        0.01       -1.86      1.86 o
   6   6  10        3.83       -2.14      2.14 o
   7   6  10        0.70       -2.36      2.36 o
   8   6  10       51.45       60.16      4.84 o
   9   6  10        1.15       -0.87      2.75 o
  -9   7  10        0.18       -4.85      4.85 o
  -8   7  10        0.00        1.13      4.26 o
  -7   7  10        2.62       -4.67      4.67 o
  -6   7  10        0.01       -1.95      5.60 o
  -5   7  10       16.99       27.17      4.27 o
  -4   7  10        0.40        4.40      5.19 o
  -3   7  10        0.07       -1.82      2.66 o
  -2   7  10       13.34       13.46      3.17 o
  -1   7  10        4.13        1.04      2.75 o
   0   7  10        2.98        1.99      2.76 o
   1   7  10        2.65        0.21      2.91 o
   2   7  10        0.66        1.31      2.74 o
   3   7  10        1.45       -2.85      2.85 o
   4   7  10        4.27        3.80      3.38 o
   5   7  10        6.86        4.21      3.16 o
 -17   1  11       28.79       29.48      3.55 o
 -16   1  11        0.14        1.84      2.43 o
 -15   1  11        0.10       -1.84      1.84 o
 -14   1  11        3.09        3.08      2.04 o
 -13   1  11        1.30       -0.31      1.83 o
 -12   1  11       26.72       25.19      2.39 o
 -11   1  11       62.84       74.21      3.59 o
 -10   1  11       17.41       20.10      2.07 o
  -9   1  11        6.61        2.32      1.92 o
  -8   1  11       14.34       18.53      1.95 o
  -7   1  11       23.38       16.55      1.90 o
  -6   1  11       76.79       62.07      2.70 o
  -5   1  11       62.73       52.61      2.34 o
  -4   1  11       91.83      112.21      1.98 o
  -3   1  11       30.69       32.56      1.69 o
  -2   1  11       85.01       95.74      2.46 o
  -1   1  11        0.16        1.24      0.97 o
   0   1  11        2.86        3.01      1.22 o
   1   1  11        6.98       17.07      1.52 o
   2   1  11       11.68       11.89      1.72 o
   3   1  11      201.15      212.85      4.23 o
   4   1  11        0.36        0.26      1.58 o
   5   1  11       45.88       41.49      2.35 o
   6   1  11        1.28        0.25      1.54 o
   7   1  11       42.30       43.45      2.71 o
   8   1  11        0.58       -1.51      1.51 o
   9   1  11       45.83       44.61      2.78 o
  10   1  11       13.06       12.65      2.56 o
  11   1  11        7.31        7.37      2.47 o
  12   1  11        7.92        6.28      2.36 o
  13   1  11        0.07       -0.94      2.86 o
  14   1  11        0.08        3.60      2.86 o
 -17   2  11       27.22       34.60      5.05 o
 -16   2  11        1.15       -0.31      3.05 o
 -15   2  11        0.63       -0.51      2.35 o
 -14   2  11        2.01        5.14      2.19 o
 -13   2  11        8.13        4.91      1.94 o
 -12   2  11       13.56       12.12      2.39 o
 -11   2  11       18.02       21.33      2.26 o
 -10   2  11       25.86       25.48      2.21 o
  -9   2  11       32.05       34.94      2.43 o
  -8   2  11      177.21      170.31      3.91 o
  -7   2  11       60.91       63.27      2.56 o
  -6   2  11       40.29       44.28      2.04 o
  -5   2  11       82.63       72.76      2.28 o
  -4   2  11       65.47       62.26      1.83 o
  -3   2  11       34.73       37.37      1.62 o
  -2   2  11       18.71       14.60      1.38 o
  -1   2  11       57.24       47.55      2.12 o
   0   2  11       16.81        8.53      1.45 o
   1   2  11      120.41      141.37      3.13 o
   2   2  11      599.46      590.82      6.16 o
   3   2  11       11.69       11.07      1.46 o
   4   2  11        0.76       -0.82      1.36 o
   5   2  11        0.00       -1.65      1.65 o
   6   2  11       50.28       44.74      2.89 o
   7   2  11        4.47        0.30      1.71 o
   8   2  11        1.94       -2.04      2.04 o
   9   2  11       84.71       82.38      3.85 o
  10   2  11        0.86        2.35      2.11 o
  11   2  11        9.26        4.87      2.50 o
  12   2  11       12.34       13.72      2.72 o
  13   2  11        0.09       -2.49      2.49 o
  14   2  11        0.69        0.45      4.34 o
 -16   3  11        3.71        9.60      3.64 o
 -15   3  11        0.83        7.13      4.38 o
 -14   3  11        3.04        4.62      2.48 o
 -13   3  11       11.59        4.19      2.27 o
 -12   3  11       25.33       19.86      3.86 o
 -11   3  11        0.04       -2.00      2.00 o
 -10   3  11       11.44       12.05      2.02 o
  -9   3  11        8.31       10.58      1.85 o
  -8   3  11        4.73        2.54      1.55 o
  -7   3  11        5.47        5.31      1.42 o
  -6   3  11        0.00        1.80      1.22 o
  -5   3  11       87.70       82.25      2.11 o
  -4   3  11        2.50        6.29      1.08 o
  -3   3  11        2.34        2.84      1.07 o
  -2   3  11       24.99       26.29      1.50 o
  -1   3  11        6.76        8.55      1.33 o
   0   3  11       33.64       40.69      1.87 o
   1   3  11       29.76       32.25      1.83 o
   2   3  11       15.27       18.84      1.64 o
   3   3  11        0.27       -1.07      1.27 o
   4   3  11       34.62       31.35      2.22 o
   5   3  11        0.27       -1.76      1.76 o
   6   3  11       11.50        6.94      2.03 o
   7   3  11        6.79        3.67      2.00 o
   8   3  11       33.86       39.37      3.34 o
   9   3  11       29.83       31.03      3.17 o
  10   3  11       35.97       49.11      3.76 o
  11   3  11        0.02       -2.19      2.46 o
  12   3  11        2.95       -0.60      2.88 o
  13   3  11        0.01       -2.24      2.68 o
 -15   4  11        1.39        2.95      3.06 o
 -14   4  11        0.01        4.72      2.79 o
 -13   4  11        0.15       -0.05      2.72 o
 -12   4  11        9.68       10.36      2.92 o
 -11   4  11       44.69       41.14      3.25 o
 -10   4  11        1.85        0.55      2.17 o
  -9   4  11        0.30       -1.95      2.10 o
  -8   4  11        0.23       -1.80      1.80 o
  -7   4  11        8.60        5.47      1.80 o
  -6   4  11        1.24        3.68      1.75 o
  -5   4  11      102.94      112.72      3.30 o
  -4   4  11       79.59       95.18      5.35 o
  -3   4  11      160.53      162.80      3.65 o
  -2   4  11        0.06        0.56      1.45 o
  -1   4  11        0.03       -1.40      1.40 o
   0   4  11        8.08        5.08      1.67 o
   1   4  11        3.05       -0.80      1.58 o
   2   4  11       62.13       67.54      3.19 o
   3   4  11        0.81       -1.70      1.70 o
   4   4  11        1.35       -1.47      1.78 o
   5   4  11        0.32       -1.84      1.84 o
   6   4  11        6.52        3.67      2.32 o
   7   4  11        4.39        1.21      2.35 o
   8   4  11        1.45        5.04      2.26 o
   9   4  11       19.66       18.20      2.82 o
  10   4  11       24.89       20.19      3.04 o
  11   4  11        4.39       -0.58      2.71 o
  12   4  11        0.23       -3.66      3.66 o
 -13   5  11        0.84        4.69      3.43 o
 -12   5  11        0.00        2.09      4.20 o
 -11   5  11        1.12       -0.24      3.04 o
 -10   5  11        0.28       -0.81      1.94 o
  -9   5  11        3.78        7.21      2.10 o
  -8   5  11       10.20        7.86      1.97 o
  -7   5  11        3.38        3.73      1.89 o
  -6   5  11        0.05        2.73      1.76 o
  -5   5  11        3.84        8.57      1.61 o
  -4   5  11       62.58       62.41      2.94 o
  -3   5  11        0.04       -0.77      1.34 o
  -2   5  11        0.54       -1.35      1.35 o
  -1   5  11        1.17       -1.37      1.37 o
   0   5  11        1.31       -1.50      1.50 o
   1   5  11        1.25       -1.07      1.55 o
   2   5  11       52.39       46.74      2.71 o
   3   5  11        0.00       -0.67      1.59 o
   4   5  11       10.00        4.17      1.98 o
   5   5  11        0.83        0.98      2.04 o
   6   5  11        0.05        0.55      2.29 o
   7   5  11        1.30        4.34      2.78 o
   8   5  11        1.24        3.79      2.93 o
   9   5  11        0.00       -3.39      3.39 o
  10   5  11        0.50       -1.46      3.02 o
 -11   6  11       12.04       17.12      3.62 o
 -10   6  11        9.15        5.60      2.67 o
  -9   6  11        0.25       -0.04      2.60 o
  -8   6  11        1.07        6.38      2.57 o
  -7   6  11        0.75       -0.56      1.87 o
  -6   6  11        1.85       -3.01      4.73 o
  -5   6  11       11.87       20.61      2.80 o
  -4   6  11       35.84       48.88      3.51 o
  -3   6  11        0.25       -1.18      2.10 o
  -2   6  11       23.73       28.95      2.99 o
  -1   6  11        8.45        4.69      2.28 o
   0   6  11       40.47       43.02      3.41 o
   1   6  11        0.03        0.34      2.03 o
   2   6  11        2.07       -0.40      1.65 o
   3   6  11        0.55       -1.91      1.91 o
   4   6  11        2.78       -1.92      1.92 o
   5   6  11        0.12       -2.03      2.03 o
   6   6  11        2.33        2.38      2.55 o
   7   6  11        1.93       -1.13      2.49 o
   8   6  11        0.05        4.80      2.78 o
  -7   7  11        0.11       -0.74      4.36 o
  -6   7  11       28.12       29.78      5.64 o
  -5   7  11        1.70        7.06      6.52 o
  -4   7  11        0.97        6.86      4.84 o
  -3   7  11        0.48        4.94      3.08 o
  -2   7  11       10.66       15.43      3.56 o
  -1   7  11       15.27       15.75      3.67 o
   0   7  11        4.33        0.75      3.05 o
   1   7  11        5.76        0.06      3.51 o
   2   7  11        0.30       -0.72      3.58 o
   3   7  11       12.12        7.41      3.05 o
   4   7  11        0.47       -3.07      3.72 o
 -17   0  12        1.79       -0.87      3.35 o
 -16   0  12       10.03        1.73      3.50 o
 -15   0  12       76.04       78.98      5.48 o
 -14   0  12        0.00        2.33      3.31 o
 -13   0  12        5.83        4.45      3.14 o
 -12   0  12       99.35      101.75      5.50 o
 -11   0  12      445.84      457.59      9.89 o
 -10   0  12        7.06       14.85      3.11 o
  -9   0  12        5.12       -1.73      2.24 o
  -8   0  12        0.02       -2.06      2.06 o
  -7   0  12      105.21       82.13      4.45 o
  -6   0  12        9.58        4.07      2.32 o
  -5   0  12        7.78        1.77      2.02 o
  -4   0  12        2.43        2.26      1.91 o
  -3   0  12        1.54        1.74      2.02 o
  -2   0  12      441.18      457.89      9.53 o
  -1   0  12      276.85      287.51      6.62 o
   0   0  12      143.16      154.89      4.78 o
   1   0  12        2.85        2.37      2.03 o
   2   0  12      319.63      373.55      7.24 o
   3   0  12       74.72       74.17      5.20 o
   4   0  12       18.38       22.43      3.12 o
   5   0  12       72.56       73.30      4.49 o
   6   0  12        2.34       -0.86      2.47 o
   7   0  12        0.52       -2.49      2.49 o
   8   0  12       29.24       26.44      3.50 o
   9   0  12        4.03        0.54      2.91 o
  10   0  12        5.26        5.16      4.49 o
  11   0  12       38.74       38.82      4.71 o
  12   0  12        7.77        7.60      4.57 o
  13   0  12       13.12       19.42      4.79 o
 -17   1  12        0.01       -0.55      2.71 o
 -16   1  12       18.52       17.06      2.82 o
 -15   1  12       10.28       10.33      2.45 o
 -14   1  12        0.02       -1.96      1.96 o
 -13   1  12       17.28       17.62      2.54 o
 -12   1  12       19.93       23.09      2.45 o
 -11   1  12      137.17      159.94      5.02 o
 -10   1  12      106.33      121.35      4.24 o
  -9   1  12       24.45       25.73      2.33 o
  -8   1  12       15.99        9.24      1.85 o
  -7   1  12        0.69       -1.75      1.75 o
  -6   1  12        3.22       -0.12      1.76 o
  -5   1  12        2.58       -1.72      1.72 o
  -4   1  12        1.25       -1.93      1.93 o
  -3   1  12       18.39       18.44      1.72 o
  -2   1  12        6.43        4.63      1.50 o
  -1   1  12       79.94       73.02      2.74 o
   0   1  12        2.59        0.55      1.49 o
   1   1  12       69.98       77.04      2.78 o
   2   1  12      669.80      698.56      7.51 o
   3   1  12       42.19       42.12      2.40 o
   4   1  12      165.14      181.60      5.56 o
   5   1  12        5.17        4.40      1.94 o
   6   1  12        5.31        2.26      1.99 o
   7   1  12        2.62        0.43      2.04 o
   8   1  12       13.47       11.71      2.31 o
   9   1  12        0.02       -2.08      2.14 o
  10   1  12        3.67        2.41      2.80 o
  11   1  12       13.37       11.92      2.63 o
  12   1  12        4.12        0.31      2.66 o
  13   1  12        0.00       -3.10      3.10 o
 -16   2  12        2.25        1.66      2.86 o
 -15   2  12        4.34        3.78      2.96 o
 -14   2  12        2.44        0.04      2.30 o
 -13   2  12        0.33       -1.53      1.72 o
 -12   2  12       13.66        9.49      2.31 o
 -11   2  12       13.30        8.46      2.01 o
 -10   2  12      109.74      107.34      5.37 o
  -9   2  12       17.06       23.81      2.24 o
  -8   2  12        5.87       11.23      1.91 o
  -7   2  12        2.83        2.06      1.63 o
  -6   2  12        0.02       -1.34      1.34 o
  -5   2  12       30.62       23.56      1.89 o
  -4   2  12       31.03       29.82      1.50 o
  -3   2  12       64.23       62.21      2.01 o
  -2   2  12        1.71       -0.08      1.40 o
  -1   2  12        5.78        5.10      1.40 o
   0   2  12       53.73       54.49      2.25 o
   1   2  12        0.10       -1.00      1.32 o
   2   2  12        1.33        6.01      1.38 o
   3   2  12        0.01       -0.38      1.51 o
   4   2  12      124.10      116.44      3.50 o
   5   2  12        2.18        0.49      1.56 o
   6   2  12        0.02       -1.67      1.67 o
   7   2  12        0.02       -1.93      1.93 o
   8   2  12        3.92        3.22      2.26 o
   9   2  12       31.66       34.90      3.08 o
  10   2  12        2.96        1.47      2.24 o
  11   2  12        7.49        5.32      2.94 o
  12   2  12        8.60        6.40      3.08 o
  13   2  12       10.89       11.57      3.95 o
 -16   3  12       33.67       38.77      9.69 o
 -15   3  12        3.44        3.20      2.52 o
 -14   3  12        2.30       -1.67      2.21 o
 -13   3  12        2.10        2.54      2.50 o
 -12   3  12        8.87        9.11      3.01 o
 -11   3  12        3.91        2.39      2.31 o
 -10   3  12        0.06       -1.97      1.97 o
  -9   3  12        2.09        6.09      2.21 o
  -8   3  12        2.11        4.42      1.60 o
  -7   3  12        4.32        3.66      1.52 o
  -6   3  12       19.46       17.34      1.76 o
  -5   3  12       10.04        8.21      1.31 o
  -4   3  12       55.08       54.03      2.09 o
  -3   3  12        0.59        0.29      1.15 o
  -2   3  12      300.24      303.74      4.21 o
  -1   3  12       10.20       11.58      1.63 o
   0   3  12        5.09        3.47      1.38 o
   1   3  12       35.98       31.80      2.01 o
   2   3  12       34.68       42.88      2.37 o
   3   3  12      121.18      129.69      4.14 o
   4   3  12       11.16        8.68      1.77 o
   5   3  12        2.90        1.49      1.63 o
   6   3  12        0.67       -1.99      1.99 o
   7   3  12        5.49        3.78      2.45 o
   8   3  12      100.45      102.92      4.82 o
   9   3  12        0.35        4.45      2.56 o
  10   3  12       20.74       15.76      3.19 o
  11   3  12        4.60       -1.14      2.86 o
  12   3  12        8.51       10.02      3.45 o
 -14   4  12       13.63       16.87      3.61 o
 -13   4  12        0.74        2.70      2.54 o
 -12   4  12       12.30        7.58      2.97 o
 -11   4  12        8.00       10.99      2.60 o
 -10   4  12        0.74       -0.60      1.98 o
  -9   4  12        2.88       -0.35      2.09 o
  -8   4  12        8.49        6.02      2.02 o
  -7   4  12        4.18        4.03      1.92 o
  -6   4  12       22.24       22.40      2.32 o
  -5   4  12       15.55       23.14      1.98 o
  -4   4  12      312.35      335.61      9.01 o
  -3   4  12        2.33        4.74      1.63 o
  -2   4  12        1.96        0.69      1.54 o
  -1   4  12        0.92       -1.59      1.59 o
   0   4  12        2.25       -1.54      1.54 o
   1   4  12        0.02       -1.66      1.66 o
   2   4  12        0.00       -1.61      1.61 o
   3   4  12        0.52       -0.11      1.83 o
   4   4  12       37.26       35.85      2.71 o
   5   4  12        7.29        2.96      2.18 o
   6   4  12        0.17       -2.13      2.13 o
   7   4  12       34.06       35.34      3.31 o
   8   4  12        0.19        0.62      2.48 o
   9   4  12        0.76       -1.75      2.54 o
  10   4  12       10.28        8.68      2.92 o
  11   4  12        0.40       -3.48      3.48 o
 -13   5  12        0.42        6.46      5.65 o
 -12   5  12        0.56       -2.88      2.88 o
 -11   5  12        2.57       -0.19      2.72 o
 -10   5  12        3.41        5.63      2.48 o
  -9   5  12       28.91       31.39      2.78 o
  -8   5  12       14.89       14.18      2.25 o
  -7   5  12       13.14       14.81      2.23 o
  -6   5  12       41.95       40.34      2.73 o
  -5   5  12      106.92      102.13      3.24 o
  -4   5  12        6.58        8.25      1.80 o
  -3   5  12        0.17        0.89      1.57 o
  -2   5  12        7.41       10.06      1.81 o
  -1   5  12       26.50       26.44      2.63 o
   0   5  12        0.50       -1.53      1.53 o
   1   5  12        0.10       -1.71      1.71 o
   2   5  12        9.87        5.92      1.90 o
   3   5  12        3.04        3.54      2.02 o
   4   5  12        4.00       -1.83      2.00 o
   5   5  12       23.79       26.74      2.89 o
   6   5  12        5.98        4.15      2.40 o
   7   5  12       30.63       34.25      5.77 o
   8   5  12       36.94       42.05      4.27 o
   9   5  12       10.55        8.86      3.45 o
 -10   6  12        0.08       -2.61      2.62 o
  -9   6  12        6.71        3.79      2.82 o
  -8   6  12        1.17       -1.71      3.88 o
  -7   6  12        0.79       -2.23      3.44 o
  -6   6  12        7.48        5.31      4.20 o
  -5   6  12        1.62        5.93      3.04 o
  -4   6  12       56.34       61.78      5.98 o
  -3   6  12        0.79        3.10      3.70 o
  -2   6  12        1.30        3.78      2.36 o
  -1   6  12        6.43        7.59      2.89 o
   0   6  12        2.04        1.84      2.30 o
   1   6  12        0.70        0.59      2.48 o
   2   6  12       12.40       12.69      2.72 o
   3   6  12        1.29       -1.95      1.95 o
   4   6  12        0.23       -2.26      2.26 o
   5   6  12        6.32        1.57      3.36 o
   6   6  12        0.43       -2.55      2.55 o
  -5   7  12       15.09       17.37      6.87 o
  -4   7  12        9.34        8.15      4.66 o
  -3   7  12        0.74        0.36      3.24 o
  -2   7  12        0.00       -1.70      3.50 o
  -1   7  12       16.64       17.08      4.22 o
   0   7  12        0.00        3.04      3.34 o
   1   7  12        3.07        0.30      3.24 o
   2   7  12        0.81       -0.88      4.85 o
 -16   1  13        3.16        1.89      2.70 o
 -15   1  13        6.94        6.38      2.41 o
 -14   1  13        3.76        4.35      2.51 o
 -13   1  13        1.12        0.64      2.08 o
 -12   1  13        2.25        3.14      2.46 o
 -11   1  13        4.32       10.56      2.23 o
 -10   1  13        0.09        9.69      2.03 o
  -9   1  13      212.46      208.52      4.69 o
  -8   1  13        2.33        3.65      1.68 o
  -7   1  13       48.73       43.95      2.71 o
  -6   1  13        7.11        3.29      1.74 o
  -5   1  13      109.83       98.63      3.39 o
  -4   1  13        1.90       -1.47      1.47 o
  -3   1  13        5.17        1.07      1.44 o
  -2   1  13       10.90        3.56      1.51 o
  -1   1  13        0.94       -1.44      1.44 o
   0   1  13        8.55        3.66      1.78 o
   1   1  13       29.91       27.29      2.73 o
   2   1  13        9.44       16.55      2.06 o
   3   1  13        1.17       -1.48      1.78 o
   4   1  13        1.25        0.79      1.84 o
   5   1  13        3.88       -1.91      1.91 o
   6   1  13        0.40       -1.86      1.86 o
   7   1  13        3.20       -2.09      2.09 o
   8   1  13       15.96        7.93      2.51 o
   9   1  13        2.81       -2.05      2.05 o
  10   1  13       17.27       14.47      2.78 o
  11   1  13        3.63        1.87      2.47 o
  12   1  13        2.64       -1.32      2.93 o
 -16   2  13        0.01       -4.29      4.29 o
 -15   2  13        2.03       -0.99      2.65 o
 -14   2  13        0.45       -2.21      2.21 o
 -13   2  13        3.57        1.47      2.54 o
 -12   2  13        0.02       -2.14      2.19 o
 -11   2  13       10.11       13.91      2.21 o
 -10   2  13      163.04      171.74      4.56 o
  -9   2  13       58.19       62.34      3.16 o
  -8   2  13        6.73       12.21      1.99 o
  -7   2  13       18.23       13.44      1.91 o
  -6   2  13       22.92       21.69      2.09 o
  -5   2  13       31.26       23.06      1.96 o
  -4   2  13       27.81       27.76      2.07 o
  -3   2  13       26.28       30.54      1.73 o
  -2   2  13        9.23        8.64      1.74 o
  -1   2  13        2.69        0.12      1.39 o
   0   2  13        3.48        2.05      1.48 o
   1   2  13        0.51       -1.52      1.52 o
   2   2  13       11.74       11.22      1.78 o
   3   2  13        0.28       -1.13      1.61 o
   4   2  13       98.93       97.33      3.54 o
   5   2  13       90.12       92.07      3.69 o
   6   2  13        6.34       -0.09      1.85 o
   7   2  13        9.67        3.80      2.53 o
   8   2  13        0.06       -2.03      2.03 o
   9   2  13       12.01        6.80      2.43 o
  10   2  13       26.04       27.64      3.37 o
  11   2  13        7.69        5.07      3.02 o
  12   2  13        4.45       -4.05      4.05 o
 -15   3  13        2.24        5.21      2.93 o
 -14   3  13        0.74        0.61      2.46 o
 -13   3  13        2.54        0.29      2.63 o
 -12   3  13        4.37        4.25      2.77 o
 -11   3  13       47.44       41.70      3.40 o
 -10   3  13        0.04        0.19      2.39 o
  -9   3  13        0.08        3.23      2.06 o
  -8   3  13        0.24        0.31      2.01 o
  -7   3  13        2.66        1.70      2.11 o
  -6   3  13        0.09        0.76      1.86 o
  -5   3  13       47.72       44.99      2.36 o
  -4   3  13       10.69        9.71      1.65 o
  -3   3  13        6.81        8.05      1.45 o
  -2   3  13      108.16      120.29      3.00 o
  -1   3  13        3.42        9.34      1.60 o
   0   3  13       26.08       32.88      2.20 o
   1   3  13        2.34        3.54      1.58 o
   2   3  13       99.44      101.90      4.50 o
   3   3  13       16.24       15.97      2.54 o
   4   3  13       10.37        4.82      2.26 o
   5   3  13        3.44       -2.19      2.19 o
   6   3  13        3.05       -2.27      2.27 o
   7   3  13        7.48        3.71      2.70 o
   8   3  13       23.33       22.90      2.97 o
   9   3  13        0.26       -2.63      2.63 o
  10   3  13        0.06       -2.64      2.64 o
  11   3  13        0.01       -2.80      2.80 o
 -13   4  13        0.58       -1.82      2.95 o
 -12   4  13       18.10       12.03      2.78 o
 -11   4  13        0.78        3.21      2.39 o
 -10   4  13        2.94        3.75      2.87 o
  -9   4  13        4.15        2.89      2.12 o
  -8   4  13        0.73       -1.27      1.96 o
  -7   4  13        3.96        3.32      1.95 o
  -6   4  13        4.06        4.69      2.13 o
  -5   4  13        5.49        9.87      2.07 o
  -4   4  13       67.25       86.44      4.83 o
  -3   4  13        7.13       11.11      1.86 o
  -2   4  13       14.01       14.38      2.00 o
  -1   4  13       17.84       16.81      2.77 o
   0   4  13        1.12       -0.76      1.72 o
   1   4  13        4.21       -0.05      1.78 o
   2   4  13        2.39        0.10      2.02 o
   3   4  13        0.76       -1.88      1.88 o
   4   4  13        6.12        0.47      2.23 o
   5   4  13        0.33       -2.09      2.09 o
   6   4  13        3.09       -0.63      2.26 o
   7   4  13       29.97       28.36      3.29 o
   8   4  13        2.69       -2.73      2.73 o
   9   4  13        8.77        3.59      2.99 o
  10   4  13        7.24       -2.82      3.51 o
 -12   5  13        0.00        0.90      3.78 o
 -11   5  13        0.55       -0.46      2.75 o
 -10   5  13        7.86        9.25      3.16 o
  -9   5  13       10.86       10.64      2.44 o
  -8   5  13        0.51        0.14      2.12 o
  -7   5  13        0.64        2.18      1.92 o
  -6   5  13        4.40        4.90      2.04 o
  -5   5  13        3.12        6.01      2.20 o
  -4   5  13        2.55        3.39      1.75 o
  -3   5  13        0.21       -1.66      1.66 o
  -2   5  13        2.14        1.70      1.71 o
  -1   5  13        0.48       -1.67      1.67 o
   0   5  13        9.55        8.96      1.95 o
   1   5  13        0.70       -1.55      1.71 o
   2   5  13        1.38       -1.94      1.94 o
   3   5  13        3.63        3.45      2.21 o
   4   5  13        6.79        2.72      2.39 o
   5   5  13       14.95       13.73      2.95 o
   6   5  13        0.00        1.23      2.76 o
   7   5  13        0.92       -2.78      2.78 o
   8   5  13        7.84        8.97      3.92 o
  -9   6  13        0.51       -4.85      4.85 o
  -8   6  13        0.00       -2.47      3.21 o
  -7   6  13        0.24       -1.50      2.79 o
  -6   6  13        9.92       14.55      6.47 o
  -5   6  13        0.67        4.12      6.00 o
  -4   6  13        4.19        7.09      3.50 o
  -3   6  13        4.54        4.23      3.94 o
  -2   6  13        0.00       -1.27      2.94 o
  -1   6  13        1.78        1.75      3.16 o
   0   6  13        2.15        1.06      2.76 o
   1   6  13        0.62       -0.33      2.44 o
   2   6  13       12.53        7.57      2.78 o
   3   6  13        1.82       -2.93      2.93 o
   4   6  13        0.00       -3.12      3.12 o
   5   6  13        0.61       -0.76      2.72 o
 -16   0  14        4.73        8.88      5.65 o
 -15   0  14        6.52        1.88      3.08 o
 -14   0  14       30.40       36.79      8.28 o
 -13   0  14       30.91       35.41      4.37 o
 -12   0  14       99.28      101.80      5.81 o
 -11   0  14       24.69       32.55      3.91 o
 -10   0  14        2.70        0.32      3.96 o
  -9   0  14        8.26       12.33      3.26 o
  -8   0  14        1.66       -0.99      2.73 o
  -7   0  14       12.22        4.08      5.60 o
  -6   0  14        7.14        2.77      2.73 o
  -5   0  14        1.63       -2.59      2.59 o
  -4   0  14       12.59        7.49      2.76 o
  -3   0  14      259.14      283.01      9.04 o
  -2   0  14        0.29       -2.11      2.11 o
  -1   0  14        0.01       -2.18      2.18 o
   0   0  14       29.20       30.31      3.40 o
   1   0  14       82.50       84.92      8.72 o
   2   0  14        6.27        6.75      2.75 o
   3   0  14        8.98        0.86      3.67 o
   4   0  14        2.45       -0.63      2.24 o
   5   0  14       15.35       14.73      2.83 o
   6   0  14        8.20        4.66      3.25 o
   7   0  14        2.19       -2.74      2.74 o
   8   0  14        1.20       -2.93      2.93 o
   9   0  14        5.00       -3.52      4.14 o
  10   0  14       20.02        8.13      4.14 o
  11   0  14       12.86       11.05      4.45 o
 -15   1  14        5.48        1.52      2.50 o
 -14   1  14        0.15       -2.35      2.35 o
 -13   1  14        1.36        2.19      2.29 o
 -12   1  14        5.92        4.95      2.16 o
 -11   1  14      115.24      121.36      4.41 o
 -10   1  14       62.10       73.39      3.47 o
  -9   1  14      144.69      189.14      5.49 o
  -8   1  14        5.91        5.73      2.05 o
  -7   1  14       11.84       11.00      2.12 o
  -6   1  14        0.84       -1.55      1.55 o
  -5   1  14        0.93       -1.44      1.44 o
  -4   1  14        0.00       -1.48      1.48 o
  -3   1  14       31.79       28.97      2.47 o
  -2   1  14        4.01       -0.75      1.62 o
  -1   1  14       18.53       12.41      1.94 o
   0   1  14       47.54       48.54      2.72 o
   1   1  14       14.08       18.75      2.14 o
   2   1  14      106.63      103.01      3.42 o
   3   1  14        0.01       -1.75      1.75 o
   4   1  14       30.65       26.69      2.51 o
   5   1  14       13.25        8.18      2.21 o
   6   1  14        0.04       -1.95      1.95 o
   7   1  14        0.77       -2.01      2.01 o
   8   1  14        0.43       -2.68      2.68 o
   9   1  14        0.08       -2.41      2.41 o
  10   1  14        0.17       -2.33      2.33 o
  11   1  14        2.60       -2.46      2.46 o
 -15   2  14        4.71       -0.19      3.57 o
 -14   2  14        2.36        2.30      2.52 o
 -13   2  14        0.72       -2.92      2.92 o
 -12   2  14        2.80        2.28      2.79 o
 -11   2  14       18.16       24.06      2.74 o
 -10   2  14        4.21       14.71      2.34 o
  -9   2  14       10.10       15.38      2.20 o
  -8   2  14       48.76       55.13      3.04 o
  -7   2  14       53.32       64.40      3.15 o
  -6   2  14       11.54       11.42      1.96 o
  -5   2  14       15.27       13.34      1.78 o
  -4   2  14        2.95        1.11      1.64 o
  -3   2  14        0.54       -0.31      1.62 o
  -2   2  14        0.62       -0.09      1.49 o
  -1   2  14        5.71        5.21      1.83 o
   0   2  14       40.43       47.24      2.55 o
   1   2  14       77.37       79.56      3.20 o
   2   2  14       47.90       46.57      2.62 o
   3   2  14       27.98       26.62      2.40 o
   4   2  14       12.33       11.91      2.07 o
   5   2  14        4.31       -1.73      1.73 o
   6   2  14        1.41       -2.02      2.02 o
   7   2  14        0.37       -2.38      2.38 o
   8   2  14        1.77       -2.30      2.30 o
   9   2  14        2.11       -1.78      2.58 o
  10   2  14       17.84       18.56      3.34 o
  11   2  14        0.05       -1.70      3.79 o
 -14   3  14        0.34        1.03      2.68 o
 -13   3  14       17.70       21.06      3.27 o
 -12   3  14       22.15       21.61      3.34 o
 -11   3  14        5.24       -0.89      2.17 o
 -10   3  14        0.00        0.90      2.33 o
  -9   3  14        3.98       -0.37      2.32 o
  -8   3  14       29.09       31.46      3.13 o
  -7   3  14        2.95        4.47      2.18 o
  -6   3  14       17.73       16.59      2.51 o
  -5   3  14        0.00        6.29      1.99 o
  -4   3  14      130.08      144.69      5.15 o
  -3   3  14      119.83      142.48      6.74 o
  -2   3  14        8.94        9.25      2.29 o
  -1   3  14        0.03       -1.70      1.91 o
   0   3  14        0.53       -0.83      1.84 o
   1   3  14        3.15        4.03      2.18 o
   2   3  14       25.94       27.79      2.94 o
   3   3  14        3.58        4.05      2.46 o
   4   3  14        1.64       -2.33      2.33 o
   5   3  14        2.17       -2.07      2.07 o
   6   3  14       24.72       19.10      3.74 o
   7   3  14        0.59       -2.58      2.58 o
   8   3  14        7.82        3.50      3.06 o
   9   3  14       16.87       15.21      3.58 o
  10   3  14       15.66        8.42      3.88 o
 -12   4  14        0.81       -2.06      2.59 o
 -11   4  14        7.48        9.33      3.00 o
 -10   4  14        2.59        2.69      2.32 o
  -9   4  14        2.87        4.38      2.42 o
  -8   4  14        5.83        6.84      2.23 o
  -7   4  14        7.95        8.06      2.59 o
  -6   4  14       12.35       14.65      2.26 o
  -5   4  14      130.33      153.04      7.52 o
  -4   4  14        1.06        6.15      2.03 o
  -3   4  14        1.12        5.77      2.18 o
  -2   4  14        1.40        0.24      1.81 o
  -1   4  14       31.47       37.77      2.96 o
   0   4  14        2.51       -1.32      1.84 o
   1   4  14        0.44        0.54      1.96 o
   2   4  14        1.17       -1.93      1.93 o
   3   4  14        1.47        0.09      2.17 o
   4   4  14       11.01        5.13      2.52 o
   5   4  14        3.71       -2.27      2.27 o
   6   4  14        0.13        1.72      2.52 o
   7   4  14       11.84       12.62      2.85 o
   8   4  14       26.41       24.30      3.73 o
 -10   5  14        0.87        1.46      2.92 o
  -9   5  14       24.87       25.80      3.40 o
  -8   5  14        5.92        6.11      3.45 o
  -7   5  14        5.35        5.89      2.41 o
  -6   5  14        4.20        3.87      2.32 o
  -5   5  14       16.71       16.59      2.54 o
  -4   5  14        4.19        6.63      2.60 o
  -3   5  14        0.60        0.53      1.94 o
  -2   5  14        0.78        0.30      2.20 o
  -1   5  14        3.29        4.17      1.92 o
   0   5  14        2.29        1.98      1.86 o
   1   5  14        0.07       -2.88      2.88 o
   2   5  14        0.38       -2.10      2.10 o
   3   5  14        8.17        5.15      2.57 o
   4   5  14        7.13        2.67      2.96 o
   5   5  14        3.42       -2.61      2.61 o
   6   5  14        5.33       -0.84      3.07 o
  -7   6  14        2.26       -3.63      4.85 o
  -6   6  14       32.02       30.60      4.17 o
  -5   6  14       56.43       61.91      8.37 o
  -4   6  14        2.90        9.26      3.34 o
  -3   6  14       16.52       21.18      8.22 o
  -2   6  14       10.22        6.96      3.58 o
  -1   6  14        0.06       -0.11      2.43 o
   0   6  14        0.00       -0.11      2.57 o
   1   6  14        2.31       -2.61      2.61 o
   2   6  14        3.22        3.17      3.01 o
   3   6  14        4.51        0.00      5.65 o
 -15   1  15        0.60       -4.44      4.44 o
 -14   1  15        0.04       -2.40      2.61 o
 -13   1  15        0.02       -2.33      2.40 o
 -12   1  15        0.13        1.01      2.19 o
 -11   1  15       22.52       23.40      2.73 o
 -10   1  15        1.54       11.84      2.09 o
  -9   1  15        1.56       10.73      3.66 o
  -8   1  15        7.75        7.79      2.11 o
  -7   1  15        8.37        8.52      2.11 o
  -6   1  15        6.03       -0.04      1.90 o
  -5   1  15        0.37       -1.53      1.53 o
  -4   1  15       18.04       15.28      2.30 o
  -3   1  15        4.86        0.10      1.93 o
  -2   1  15        9.86        6.79      1.92 o
  -1   1  15        9.55        7.62      1.91 o
   0   1  15        0.26       -1.78      1.78 o
   1   1  15        5.17        8.37      2.07 o
   2   1  15       17.11       17.46      2.31 o
   3   1  15        5.68        2.75      2.03 o
   4   1  15       16.02       14.35      2.44 o
   5   1  15        0.61       -1.70      1.70 o
   6   1  15        1.01       -2.04      2.04 o
   7   1  15        3.83       -2.04      2.04 o
   8   1  15        4.00       -2.57      2.57 o
   9   1  15        1.16       -2.84      2.84 o
  10   1  15        6.19        0.71      5.30 o
 -14   2  15        0.00       -3.19      3.19 o
 -13   2  15        1.75       -1.52      2.35 o
 -12   2  15        1.22        2.69      3.00 o
 -11   2  15       43.36       41.63      3.59 o
 -10   2  15        1.39        7.87      2.52 o
  -9   2  15        8.52       17.69      3.00 o
  -8   2  15        1.05        2.79      1.81 o
  -7   2  15       47.67       58.30      3.24 o
  -6   2  15       12.46       17.62      2.33 o
  -5   2  15       21.00       18.60      2.22 o
  -4   2  15        0.44        1.17      1.84 o
  -3   2  15        9.54       10.35      1.88 o
  -2   2  15       75.74       82.12      3.36 o
  -1   2  15        1.30        2.47      1.69 o
   0   2  15        0.00        0.35      1.80 o
   1   2  15        8.09       12.71      2.51 o
   2   2  15       88.27       85.37      3.83 o
   3   2  15       62.85       60.72      3.18 o
   4   2  15        1.53       -1.59      2.15 o
   5   2  15        0.47       -2.34      2.34 o
   6   2  15       10.71        0.64      2.70 o
   7   2  15        4.56       -2.47      2.47 o
   8   2  15       13.33        9.50      3.47 o
   9   2  15        6.63       -1.90      3.15 o
 -13   3  15        0.84       -0.81      2.84 o
 -12   3  15        6.33        7.38      2.89 o
 -11   3  15        3.91       -0.04      2.67 o
 -10   3  15        2.75        5.57      2.61 o
  -9   3  15        4.77        5.91      2.48 o
  -8   3  15        3.12        9.35      2.63 o
  -7   3  15        3.84        9.05      2.39 o
  -6   3  15       26.27       32.40      3.11 o
  -5   3  15       21.08       22.60      2.64 o
  -4   3  15       27.12       31.63      3.07 o
  -3   3  15       10.63       20.70      2.48 o
  -2   3  15        0.96        9.35      2.43 o
  -1   3  15       17.24       20.31      3.20 o
   0   3  15        1.86        1.07      2.08 o
   1   3  15        0.09       -0.89      2.37 o
   2   3  15        0.17       -2.38      2.38 o
   3   3  15        0.41       -1.93      2.24 o
   4   3  15        9.66        4.57      2.46 o
   5   3  15        2.09       -2.67      2.67 o
   6   3  15        0.60       -2.36      2.36 o
   7   3  15       11.27        2.47      3.37 o
   8   3  15        0.01       -2.74      2.74 o
 -11   4  15        0.99       -2.52      2.89 o
 -10   4  15        1.38       -2.29      2.29 o
  -9   4  15        0.39       -0.76      2.25 o
  -8   4  15        2.51        3.51      2.45 o
  -7   4  15        1.07        2.35      2.33 o
  -6   4  15        2.74        6.35      2.41 o
  -5   4  15       11.19       12.52      2.28 o
  -4   4  15       10.43       16.61      2.68 o
  -3   4  15       40.33       49.91      5.41 o
  -2   4  15       19.86       21.16      2.66 o
  -1   4  15        0.67        1.96      2.01 o
   0   4  15        0.01       -1.14      1.94 o
   1   4  15        5.91        3.36      2.36 o
   2   4  15        3.86       -2.23      2.23 o
   3   4  15        0.02       -1.99      1.99 o
   4   4  15        0.17       -2.44      2.44 o
   5   4  15        0.01       -2.42      2.42 o
   6   4  15        0.74       -2.30      2.30 o
   7   4  15        3.34       -1.87      3.23 o
  -9   5  15        0.34       -0.22      3.78 o
  -8   5  15        7.48        7.32      3.36 o
  -7   5  15        0.83        0.82      2.46 o
  -6   5  15        4.23        7.00      3.01 o
  -5   5  15        2.31        2.93      3.11 o
  -4   5  15        7.33        4.97      2.44 o
  -3   5  15        0.03        1.78      2.44 o
  -2   5  15        3.37        3.21      2.74 o
  -1   5  15        0.44       -2.47      2.47 o
   0   5  15        0.19       -1.83      1.83 o
   1   5  15        0.62       -1.86      1.86 o
   2   5  15        4.37        0.88      2.40 o
   3   5  15        6.15       -3.44      3.44 o
   4   5  15        0.09       -3.52      3.52 o
 -14   0  16       38.75       31.50      8.48 o
 -13   0  16        0.25       -1.12      3.23 o
 -12   0  16       12.38       11.26      3.79 o
 -11   0  16       97.67       97.99      6.03 o
 -10   0  16        1.66        9.80      3.28 o
  -9   0  16        0.22        4.21      3.03 o
  -8   0  16        0.75       -0.42      3.18 o
  -7   0  16        0.51       -2.82      2.82 o
  -6   0  16       33.60       37.77      4.02 o
  -5   0  16        7.28        5.17      2.94 o
  -4   0  16       10.64        9.67      3.20 o
  -3   0  16        0.83       -2.51      2.51 o
  -2   0  16       40.21       41.65      4.18 o
  -1   0  16       59.48       61.07      4.75 o
   0   0  16        2.55        5.15      2.99 o
   1   0  16       28.82       27.75      3.70 o
   2   0  16       37.61       36.90      4.01 o
   3   0  16        3.33       13.41      3.29 o
   4   0  16       91.57      108.64      6.11 o
   5   0  16        0.05        0.15      2.96 o
   6   0  16        2.36       -2.80      2.80 o
   7   0  16        0.84       -2.79      2.79 o
   8   0  16        2.38       -2.99      2.99 o
   9   0  16        1.28       -5.15      5.15 o
 -13   1  16        2.00        2.19      2.67 o
 -12   1  16        0.37       -2.64      2.64 o
 -11   1  16        5.18       10.34      2.38 o
 -10   1  16       50.36       53.26      3.74 o
  -9   1  16       67.18       76.22      3.69 o
  -8   1  16        6.63       12.40      2.38 o
  -7   1  16        0.51       -0.29      1.92 o
  -6   1  16        0.39       -1.85      1.85 o
  -5   1  16        0.25       -1.77      1.77 o
  -4   1  16        0.11       -1.85      1.85 o
  -3   1  16        0.26       -1.60      1.60 o
  -2   1  16        1.55       -1.82      1.82 o
  -1   1  16        4.09        2.17      2.02 o
   0   1  16       70.80       82.24      3.47 o
   1   1  16       57.97       71.63      3.31 o
   2   1  16       39.13       47.81      3.15 o
   3   1  16       17.25       18.68      2.53 o
   4   1  16       17.45       11.72      2.44 o
   5   1  16       12.13       10.19      2.55 o
   6   1  16        2.66       -2.03      2.03 o
   7   1  16        0.97       -2.45      2.45 o
   8   1  16        1.13       -3.26      3.26 o
   9   1  16        0.47       -5.45      5.45 o
 -13   2  16        0.96       -3.71      3.71 o
 -12   2  16        2.81        6.26      3.28 o
 -11   2  16       44.14       32.16      3.51 o
 -10   2  16       21.43       27.12      3.47 o
  -9   2  16       10.33       16.52      2.82 o
  -8   2  16        0.26        5.82      2.81 o
  -7   2  16       11.20       21.63      2.91 o
  -6   2  16       32.52       43.21      3.42 o
  -5   2  16       17.63       17.00      3.15 o
  -4   2  16        3.51        1.99      2.01 o
  -3   2  16        0.02        3.03      2.13 o
  -2   2  16       49.79       57.14      3.24 o
  -1   2  16        0.20        0.53      2.02 o
   0   2  16        4.85        2.12      2.22 o
   1   2  16        1.66        5.68      2.62 o
   2   2  16        0.54        4.15      2.66 o
   3   2  16        7.27        8.50      2.92 o
   4   2  16       17.41       16.47      2.83 o
   5   2  16        9.68       -2.80      2.80 o
   6   2  16        0.11       -2.25      2.25 o
   7   2  16        0.25       -2.92      2.92 o
   8   2  16        2.78       -3.16      3.16 o
 -12   3  16        0.66        1.34      3.83 o
 -11   3  16        4.25        2.50      3.13 o
 -10   3  16        9.58        7.31      3.13 o
  -9   3  16        0.30        6.56      2.81 o
  -8   3  16        9.38       13.17      2.90 o
  -7   3  16        1.56        3.66      2.86 o
  -6   3  16        3.59        6.79      2.57 o
  -5   3  16       31.10       34.09      3.38 o
  -4   3  16       12.15       17.03      2.63 o
  -3   3  16        0.04        4.99      2.93 o
  -2   3  16       25.59       29.18      2.95 o
  -1   3  16       57.35       57.65      3.48 o
   0   3  16        6.07        1.79      2.24 o
   1   3  16       18.72       18.90      3.00 o
   2   3  16        3.35        0.62      2.43 o
   3   3  16        0.06       -1.61      2.39 o
   4   3  16       31.01       28.47      4.18 o
   5   3  16        2.27       -2.87      2.87 o
   6   3  16        8.99        0.25      3.10 o
   7   3  16       11.69        8.10      3.26 o
 -10   4  16        6.10        1.99      3.04 o
  -9   4  16        0.84       -2.55      2.55 o
  -8   4  16        0.00        1.37      2.54 o
  -7   4  16        0.07        1.47      2.31 o
  -6   4  16        8.35       15.67      2.77 o
  -5   4  16       60.76       66.62      3.78 o
  -4   4  16       14.31       25.18      2.94 o
  -3   4  16       52.42       60.73      3.64 o
  -2   4  16        0.87        2.47      2.37 o
  -1   4  16        0.10       -2.29      2.29 o
   0   4  16        3.59        1.22      2.83 o
   1   4  16        0.00       -2.47      2.47 o
   2   4  16        0.98       -2.33      2.33 o
   3   4  16        0.08       -2.41      2.41 o
   4   4  16        5.31        1.14      3.00 o
   5   4  16        0.36       -2.50      2.50 o
  -6   5  16       16.01       15.07      5.33 o
  -5   5  16        6.62       10.42      3.44 o
  -4   5  16        0.90       -0.31      2.50 o
  -3   5  16        0.39        2.70      2.55 o
  -2   5  16        8.65       11.16      3.66 o
  -1   5  16        1.87       -2.02      3.03 o
   0   5  16        3.84        1.83      2.86 o
   1   5  16        0.40        2.15      3.49 o
   2   5  16        2.79        0.81      5.65 o
 -12   1  17        0.10        1.46      2.57 o
 -11   1  17        4.25        8.34      4.27 o
 -10   1  17        7.46       15.89      2.91 o
  -9   1  17        2.55        6.84      2.32 o
  -8   1  17       14.92       18.20      2.52 o
  -7   1  17        1.32        4.11      2.32 o
  -6   1  17        3.56        3.77      2.41 o
  -5   1  17        8.52        3.25      2.40 o
  -4   1  17        4.30        1.05      2.04 o
  -3   1  17        3.51        1.58      2.21 o
  -2   1  17        0.45       -1.97      1.97 o
  -1   1  17        0.57       -1.99      1.99 o
   0   1  17        3.92        6.10      2.18 o
   1   1  17        2.54        9.63      2.15 o
   2   1  17        2.16        2.18      1.98 o
   3   1  17        1.13        0.10      1.98 o
   4   1  17        1.63       -2.35      2.35 o
   5   1  17        1.54       -2.21      2.21 o
   6   1  17        0.42       -2.59      2.59 o
   7   1  17        1.18       -2.78      2.78 o
 -11   2  17        0.39        1.70      3.09 o
 -10   2  17        8.15       10.35      3.20 o
  -9   2  17       65.61       56.42      4.08 o
  -8   2  17       14.51       22.95      3.49 o
  -7   2  17       14.94       14.83      3.07 o
  -6   2  17        5.24        4.52      2.45 o
  -5   2  17        0.11       -1.23      2.65 o
  -4   2  17       20.96       19.14      3.08 o
  -3   2  17        5.20        7.10      2.67 o
  -2   2  17        8.30        9.71      2.51 o
  -1   2  17        2.70        3.71      2.67 o
   0   2  17        8.63        8.10      2.97 o
   1   2  17        1.44       -0.67      2.89 o
   2   2  17        1.17        5.26      2.56 o
   3   2  17        0.05       -1.08      2.18 o
   4   2  17        3.58       -2.80      2.80 o
   5   2  17       12.32        6.44      4.45 o
   6   2  17       11.65       -1.75      3.22 o
 -10   3  17        1.52       -2.47      2.66 o
  -9   3  17        0.35       -2.81      2.81 o
  -8   3  17        2.87        0.24      2.52 o
  -7   3  17        0.29        4.69      2.62 o
  -6   3  17        6.01        8.05      2.70 o
  -5   3  17        9.89       12.32      2.65 o
  -4   3  17        5.31        5.52      2.47 o
  -3   3  17        0.93        3.87      2.31 o
  -2   3  17        8.82       10.22      2.64 o
  -1   3  17       17.05       18.98      2.96 o
   0   3  17        1.57        0.61      2.46 o
   1   3  17       10.58        8.14      2.82 o
   2   3  17        6.52        2.59      2.53 o
   3   3  17        3.65       -2.48      2.48 o
   4   3  17        0.91       -2.78      2.78 o
   5   3  17        0.28       -2.74      2.74 o
  -8   4  17        0.94        1.21      3.92 o
  -7   4  17        0.22        0.57      2.62 o
  -6   4  17        6.60       10.05      2.70 o
  -5   4  17        1.93       10.45      2.61 o
  -4   4  17       12.86       15.36      2.67 o
  -3   4  17        3.14       11.22      2.70 o
  -2   4  17        0.04       -0.64      2.41 o
  -1   4  17        1.60       -1.79      2.55 o
   0   4  17        0.98       -2.11      2.50 o
   1   4  17        0.21       -2.57      2.57 o
   2   4  17        0.02       -2.58      2.58 o
   3   4  17        1.40       -4.04      8.48 o
 -11   0  18        3.42        5.65      7.27 o
 -10   0  18        5.59       13.86      3.89 o
  -9   0  18        0.90        6.22      3.42 o
  -8   0  18        9.66        9.38      3.94 o
  -7   0  18        2.35        1.13      3.30 o
  -6   0  18        8.91        0.81      3.17 o
  -5   0  18        7.99        1.15      3.31 o
  -4   0  18        0.88       -2.71      2.71 o
  -3   0  18       12.66        6.72      3.39 o
  -2   0  18       24.74       20.39      4.17 o
  -1   0  18        2.80        1.08      2.99 o
   0   0  18        5.92        0.91      3.13 o
   1   0  18       10.22       10.88      3.66 o
   2   0  18        4.15        4.52      3.36 o
   3   0  18        0.70       -2.32      3.75 o
   4   0  18        0.22       -3.13      3.13 o
   5   0  18        1.28       -0.80      3.37 o
 -11   1  18        8.85        1.62      6.46 o
 -10   1  18        3.65       12.76      3.36 o
  -9   1  18       19.39       27.33      3.35 o
  -8   1  18       13.31       13.99      3.14 o
  -7   1  18        4.76        5.09      2.84 o
  -6   1  18        0.82        2.39      2.21 o
  -5   1  18        1.76       -1.22      2.35 o
  -4   1  18        1.87       -1.86      2.50 o
  -3   1  18        0.20        0.30      2.61 o
  -2   1  18        1.94       -1.82      2.65 o
  -1   1  18        6.44        2.89      2.45 o
   0   1  18        0.00       -1.55      2.32 o
   1   1  18       18.35       19.68      2.95 o
   2   1  18        9.76        8.59      2.78 o
   3   1  18       19.01       21.26      3.51 o
   4   1  18        5.10        3.58      2.73 o
   5   1  18        0.81       -3.40      3.40 o
 -10   2  18        0.69       -1.21      5.25 o
  -9   2  18        3.30        6.73      2.80 o
  -8   2  18        2.24        6.58      3.11 o
  -7   2  18       13.86       15.39      3.25 o
  -6   2  18        1.47        6.85      2.72 o
  -5   2  18        0.18       -1.16      2.54 o
  -4   2  18        0.00        0.44      2.59 o
  -3   2  18        3.09        5.23      2.87 o
  -2   2  18        1.94        1.92      2.56 o
  -1   2  18        1.14        0.53      2.42 o
   0   2  18       14.30       12.18      3.02 o
   1   2  18        3.76        0.32      2.76 o
   2   2  18        0.14       -1.18      2.55 o
   3   2  18        9.40        4.60      3.33 o
   4   2  18        1.59       -2.95      2.95 o
  -8   3  18       10.17       12.29      3.85 o
  -7   3  18        3.55       -0.32      2.87 o
  -6   3  18       15.27       13.25      3.24 o
  -5   3  18        1.10        6.58      3.06 o
  -4   3  18        4.64        7.59      3.00 o
  -3   3  18       48.78       45.06      3.90 o
  -2   3  18        7.99       12.25      3.09 o
  -1   3  18        0.00       -1.31      3.68 o
   0   3  18        0.75       -0.69      2.71 o
   1   3  18        0.47       -3.15      3.15 o
   2   3  18        0.29       -2.56      2.56 o
  -8   1  19        1.12        1.13      3.95 o
  -7   1  19        0.00        3.77      3.24 o
  -6   1  19        0.36        1.84      4.73 o
  -5   1  19        2.81        3.56      3.22 o
  -4   1  19        0.11       -2.65      2.65 o
  -3   1  19        2.08       -2.60      2.60 o
  -2   1  19        0.00        0.02      2.67 o
  -1   1  19        0.92        1.25      2.85 o
   0   1  19        0.46        4.33      3.00 o
   1   1  19        3.20        7.24      3.09 o
   2   1  19        0.03        7.07      3.91 o
   3   1  19        1.87        3.23     10.50 o
  -7   2  19        1.61        2.26      8.08 o
  -6   2  19       10.49       12.18      3.33 o
  -5   2  19        0.38        1.13      3.06 o
  -4   2  19        0.01        0.32      3.06 o
  -3   2  19        0.39        0.35      3.02 o
  -2   2  19       16.55       21.07      3.66 o
  -1   2  19       13.68       15.91      3.82 o
   0   2  19        5.49        3.16      3.23 o
   1   2  19        0.89        2.04      3.70 o
  -4   0  20        0.39       -6.46      6.46 o
 
